# Supplementary material for: A study on the effects of virtual gaming environment stimuli on adolescents' environmental awareness and behavior: the mediating role of environmental trust
Source: Front Psychol. 2025 Nov 24;16:1716373. doi: 10.3389/fpsyg.2025.1716373 (PMC12682657; doi:10.3389/fpsyg.2025.1716373)
Supplement: Supplementary file 1 [file Table_1.XLSX]

## Sheet: Data
	CO1	CO2	CO3	EGM1	EGM2	EGM3	GAER1	GAER2	GAER3	GAER4	GAER5	PET1	PET2	PET3	ITS1	ITS2	ITS3	ITP1	ITP2	ITP3	PEB1	PEB2	PEB3	PEB4
1	1	1	1	3	2	3	3	2	2	2	2	2	2	2	2	2	3	3	2	2	2	2	1	2
2	2	1	2	4	3	4	3	3	3	3	3	3	3	3	3	2	2	3	3	4	3	3	2	3
3	3	3	3	2	2	3	2	3	3	3	3	3	3	3	3	2	3	3	2	2	3	3	3	3
4	4	4	4	3	2	3	3	3	3	3	3	3	4	3	3	4	4	3	3	3	4	3	3	4
5	3	3	3	3	3	3	3	3	3	3	3	3	3	3	3	3	3	3	3	3	3	3	3	2
6	2	3	2	4	4	3	3	3	3	3	3	3	3	4	3	4	3	3	3	3	4	4	3	3
7	2	2	2	1	1	1	1	2	2	2	1	1	2	1	1	1	1	2	2	1	2	1	2	2
8	5	4	5	2	2	2	3	3	3	3	3	3	3	3	3	3	3	4	3	2	4	2	3	3
9	1	1	1	4	3	4	3	2	2	3	3	3	2	2	3	2	2	2	3	3	2	3	2	2
10	5	5	5	4	4	3	4	4	5	4	4	5	4	4	4	5	4	4	4	4	4	4	4	5
11	2	2	2	4	4	3	3	3	3	3	3	3	3	3	3	2	3	3	3	4	3	4	2	3
12	2	2	2	2	3	2	2	2	2	2	2	3	2	1	2	2	1	2	2	2	2	1	2	3
13	3	4	3	4	4	3	3	3	3	3	3	4	3	3	3	3	4	3	3	3	3	4	3	3
14	2	2	2	3	3	3	3	3	3	2	3	3	3	3	3	3	2	3	3	3	4	2	2	3
15	3	2	3	3	3	3	3	3	3	3	3	3	3	3	3	3	4	3	3	3	3	3	3	3
16	3	3	3	2	1	2	2	2	3	2	2	2	2	3	2	2	3	2	3	2	2	2	2	2
17	1	1	1	4	4	4	3	2	2	3	3	3	3	3	3	2	3	3	3	3	3	2	3	2
18	4	4	4	3	3	3	3	4	4	4	4	4	4	4	4	3	4	4	3	3	4	5	4	4
19	4	4	4	2	1	2	2	3	3	3	3	3	3	3	3	3	3	3	2	2	3	3	3	3
20	3	3	3	4	4	3	4	3	3	4	3	4	3	3	3	4	4	3	3	3	4	3	3	3
21	4	4	4	2	2	2	2	3	3	3	3	3	3	3	3	4	2	3	2	2	3	3	3	3
22	3	3	3	3	3	3	3	3	3	3	3	3	3	4	3	3	4	3	3	3	2	3	3	3
23	3	3	3	5	5	5	5	4	4	4	4	4	4	4	3	4	4	4	5	5	4	3	4	4
24	3	3	3	2	2	2	2	3	3	2	3	3	2	3	3	2	3	3	3	2	4	3	3	3
25	1	1	1	2	2	3	2	2	2	2	2	2	1	2	2	2	2	2	2	2	2	2	2	2
26	1	1	2	3	4	3	3	2	2	3	3	3	3	3	3	3	2	3	3	3	4	3	3	2
27	2	2	2	2	2	2	2	2	2	2	2	3	2	2	2	1	2	2	2	2	3	1	3	1
28	2	3	2	2	2	2	2	2	2	2	2	3	2	2	2	2	2	2	2	2	3	2	2	2
29	3	3	3	3	3	2	3	3	3	3	3	3	3	3	3	3	3	3	3	3	3	4	3	3
30	2	2	2	3	3	3	3	3	3	3	3	3	3	3	3	3	3	3	3	3	3	3	3	3
31	1	1	1	2	2	2	2	2	1	2	2	2	2	2	2	2	2	2	2	2	2	3	3	2
32	4	3	4	3	3	4	3	4	3	3	3	4	3	3	3	4	4	4	3	3	5	3	4	3
33	3	3	3	3	3	3	3	3	3	3	3	3	3	3	3	3	2	3	3	3	3	3	3	3
34	3	3	3	3	3	3	3	3	3	3	3	3	3	3	3	3	2	3	3	3	4	3	3	3
35	2	2	2	3	3	3	3	3	3	3	3	3	3	3	3	3	2	3	3	3	3	2	3	3
36	1	1	1	5	5	4	4	3	3	3	4	4	3	3	3	4	3	3	4	4	4	3	3	4
37	4	5	4	2	2	2	2	3	3	3	3	3	3	3	3	3	3	3	2	2	3	3	3	3
38	2	2	3	3	3	3	3	3	3	3	3	3	3	3	3	3	3	2	3	3	3	3	3	3
39	5	5	5	4	4	4	4	4	4	4	4	4	4	4	4	4	4	4	4	4	5	5	4	4
40	5	5	5	4	4	4	4	4	5	4	4	4	5	4	4	4	4	4	4	4	4	4	5	4
41	5	5	5	2	2	2	3	4	3	3	3	4	3	3	3	3	2	3	3	2	3	3	3	3
42	3	3	3	3	3	3	3	3	3	3	3	3	3	3	3	3	3	3	3	3	3	3	3	4
43	4	4	4	4	4	4	4	4	4	4	4	4	4	5	4	4	4	4	4	4	4	4	4	4
44	4	4	4	4	4	4	4	4	4	4	4	4	4	4	4	5	4	4	4	4	4	5	4	4
45	1	1	1	3	3	3	3	2	2	3	2	2	2	2	2	2	3	2	2	3	2	2	2	3
46	2	2	3	4	4	4	4	3	3	3	3	3	3	3	3	3	3	3	4	4	3	4	4	3
47	5	5	5	2	2	2	2	3	3	3	3	3	3	3	3	3	2	3	3	2	3	3	2	3
48	4	4	4	3	2	3	3	3	3	3	3	3	3	3	3	3	3	4	3	3	3	3	4	3
49	3	3	2	2	2	2	2	2	2	2	2	2	2	3	2	2	2	2	2	2	2	2	3	3
50	5	4	5	4	4	3	4	4	4	4	4	4	4	4	4	4	5	4	4	4	4	4	5	4
51	5	5	5	4	4	3	4	4	4	4	4	5	4	4	4	5	5	4	4	4	5	5	4	4
52	4	4	3	3	3	3	3	3	3	3	3	3	4	3	3	3	3	3	3	3	3	3	3	4
53	4	4	4	3	4	3	3	4	4	4	4	4	4	4	4	3	4	4	4	3	4	4	4	4
54	3	3	3	3	3	3	3	3	3	3	3	3	3	3	3	4	3	3	3	3	3	3	3	3
55	4	4	4	4	4	4	4	4	4	4	4	4	4	4	4	4	3	4	4	4	4	4	3	4
56	4	4	4	3	3	3	3	4	4	3	3	4	4	4	3	4	3	4	3	3	4	3	4	4
57	3	3	3	3	3	3	3	3	3	3	3	3	3	3	3	3	3	3	3	3	4	4	4	3
58	3	3	3	2	3	2	3	3	3	3	3	3	3	3	3	3	5	3	3	2	4	4	4	3
59	2	2	2	2	3	2	2	2	2	2	2	2	2	3	2	2	2	2	2	2	2	2	1	2
60	4	4	4	2	2	2	2	3	3	3	3	3	3	3	3	2	2	3	2	2	3	3	3	2
61	3	3	3	1	1	2	2	2	2	2	2	2	2	2	2	2	2	2	2	1	2	2	2	2
62	3	3	4	3	3	3	3	3	3	3	3	3	3	3	3	2	3	3	3	3	3	2	2	3
63	1	1	1	2	2	2	2	1	2	2	2	2	2	2	2	3	2	2	2	2	2	1	3	3
64	4	4	4	4	3	3	4	4	4	4	4	4	4	4	4	4	4	4	4	4	4	3	4	4
65	5	5	5	3	2	3	3	4	4	4	4	4	5	4	4	4	4	4	3	3	5	4	4	4
66	5	5	5	3	3	3	3	4	4	4	4	4	4	4	4	3	4	4	3	3	4	4	4	4
67	3	3	3	3	3	3	3	3	3	3	3	3	3	3	3	4	4	3	3	3	3	2	3	3
68	4	5	4	2	2	2	2	3	3	3	2	3	3	3	3	2	2	2	2	2	3	2	3	2
69	2	2	2	3	2	3	2	2	2	2	2	2	2	2	2	2	3	2	3	2	2	2	2	2
70	5	5	5	2	3	2	3	4	4	3	3	3	4	4	4	3	4	3	3	3	4	4	3	3
71	5	5	5	3	3	3	3	4	4	4	4	3	4	4	4	4	4	4	3	3	5	4	4	4
72	5	5	4	4	4	3	4	4	4	4	4	4	4	4	4	4	4	4	4	4	3	4	4	4
73	4	4	4	2	2	2	2	3	3	3	3	3	3	3	3	4	4	3	3	2	3	4	3	3
74	5	5	5	5	5	5	5	5	5	5	5	5	5	5	5	5	5	5	5	5	5	5	5	5
75	1	2	1	2	1	2	2	2	2	1	2	2	2	3	2	1	3	2	2	2	2	2	2	2
76	3	4	3	3	3	3	3	3	3	3	3	3	3	3	3	3	3	3	3	3	3	3	2	3
77	3	3	2	4	4	3	3	3	3	3	3	3	3	3	3	3	4	3	3	3	5	4	3	4
78	2	2	2	2	2	2	2	2	2	2	2	2	2	2	2	1	2	2	2	2	3	2	1	2
79	3	3	3	3	3	3	3	3	3	3	3	3	3	3	3	3	2	3	3	2	4	3	3	3
80	3	4	3	4	3	4	3	3	3	3	3	4	3	4	3	3	4	3	3	3	3	3	4	4
81	3	3	3	2	2	2	2	3	3	2	2	3	2	2	3	2	3	2	2	2	3	3	2	2
82	3	3	4	3	3	3	3	3	3	3	3	3	3	3	3	3	3	3	3	2	3	3	3	3
83	3	3	4	4	4	3	4	3	3	4	3	4	3	3	3	3	3	3	4	3	3	3	3	4
84	4	3	4	3	3	3	3	3	4	3	3	3	4	3	3	4	3	3	3	3	4	3	4	3
85	2	2	2	2	1	3	2	2	2	2	2	2	2	2	2	2	2	2	2	2	3	2	2	2
86	5	5	5	3	3	3	3	4	4	4	4	4	4	4	4	4	4	4	3	3	4	4	3	4
87	3	3	3	3	3	3	3	3	3	3	3	3	3	3	3	2	4	3	3	3	3	4	3	3
88	2	3	2	3	2	3	3	2	3	3	3	3	3	3	3	3	3	3	3	3	4	2	3	3
89	1	1	1	2	2	2	2	2	2	2	2	2	2	2	3	2	2	2	2	2	2	2	2	2
90	3	2	3	3	3	3	3	3	3	3	3	4	3	3	3	3	2	3	3	3	3	3	3	3
91	2	2	2	5	5	5	4	3	3	4	4	4	4	4	4	3	3	3	4	4	4	4	2	4
92	1	2	1	4	4	4	3	3	3	3	3	3	3	3	3	3	3	3	3	3	3	3	3	3
93	3	3	3	3	3	3	3	3	3	3	3	3	3	3	3	3	3	3	3	3	3	3	3	3
94	3	3	3	4	4	4	4	3	3	4	4	4	4	4	4	4	5	4	4	4	4	5	4	4
95	2	2	2	4	5	4	4	3	3	3	3	4	3	4	3	3	3	3	4	4	4	4	3	4
96	2	2	3	4	4	4	4	3	3	3	3	3	4	3	3	3	3	3	3	4	3	3	3	3
97	3	3	3	2	3	2	2	3	3	2	3	3	3	3	3	3	2	3	2	3	3	3	3	3
98	1	1	1	3	3	3	3	2	2	2	2	2	3	2	2	3	2	2	3	3	2	4	3	3
99	2	2	2	2	2	2	2	2	2	2	2	3	2	2	2	2	3	2	2	2	2	2	2	2
100	3	2	3	2	2	2	2	2	2	2	2	2	2	2	3	2	2	2	2	2	2	2	2	2
101	5	4	5	3	3	3	3	4	4	4	4	4	3	4	3	4	5	4	4	3	4	4	4	4
102	5	5	5	3	2	3	3	4	4	4	3	4	4	4	3	3	4	3	4	3	4	3	4	4
103	2	2	2	2	3	2	2	2	2	2	2	3	3	3	2	3	3	2	2	2	2	2	2	2
104	3	3	3	3	3	3	3	3	3	3	3	3	3	2	3	2	3	3	3	3	3	4	2	3
105	4	4	4	2	2	2	3	3	3	3	3	3	3	3	3	3	2	3	3	2	3	3	3	3
106	1	1	1	3	3	3	3	2	2	2	2	2	2	2	2	3	2	3	3	2	3	2	2	2
107	4	4	4	2	2	2	2	3	3	3	2	3	3	3	3	3	3	3	2	2	3	4	3	2
108	2	2	2	3	3	3	3	3	3	2	3	3	3	3	3	3	3	3	3	3	4	4	3	3
109	1	1	1	4	4	4	3	3	3	3	3	3	3	3	3	2	2	3	3	3	3	3	3	3
110	1	1	1	3	3	3	3	2	2	2	2	2	2	2	2	2	3	2	3	3	3	2	2	2
111	5	5	5	3	3	3	3	4	4	4	4	4	4	4	4	3	5	4	3	3	4	5	4	3
112	3	3	2	2	2	2	2	2	2	2	2	3	2	2	2	3	3	2	2	2	3	2	3	2
113	3	3	3	4	4	4	4	4	4	3	4	4	4	4	4	4	4	3	4	4	5	4	4	4
114	1	1	1	5	5	5	4	3	3	3	3	3	4	4	3	3	3	3	4	4	3	4	3	3
115	4	3	4	3	3	3	3	3	3	3	3	4	3	3	3	3	3	3	3	3	3	3	3	3
116	3	3	3	3	3	3	3	3	3	3	3	3	3	3	3	3	3	3	3	3	3	2	3	3
117	1	1	1	4	4	3	3	2	3	3	3	3	3	3	3	2	3	3	3	3	3	2	3	3
118	3	2	3	3	4	3	3	3	3	3	3	4	3	3	3	3	4	3	3	3	4	3	2	4
119	4	4	4	4	3	4	4	4	4	4	4	4	4	4	4	4	4	4	4	4	4	5	4	4
120	4	4	4	3	3	3	3	4	3	3	3	4	3	4	3	3	3	4	3	3	4	3	3	4
121	3	3	3	4	3	3	4	3	3	3	3	4	3	4	3	3	4	3	4	3	4	3	3	3
122	3	3	3	2	2	3	3	3	3	3	3	3	3	3	3	3	2	3	3	2	3	3	3	3
123	3	3	3	4	4	4	4	4	3	4	4	4	4	4	4	3	4	3	4	4	4	4	4	4
124	1	1	1	2	2	2	2	1	1	2	1	2	2	2	1	1	2	1	2	2	2	1	2	2
125	4	3	3	2	2	2	2	3	3	3	2	3	3	3	3	2	2	3	2	2	3	3	3	2
126	5	5	5	3	3	3	3	4	4	4	4	4	3	4	4	3	4	3	3	3	4	3	4	4
127	3	3	3	5	4	5	4	4	4	4	4	4	4	4	4	5	5	4	4	5	5	4	4	4
128	5	5	5	3	3	3	4	4	4	4	4	4	4	4	4	4	4	4	4	3	4	4	4	5
129	4	3	4	3	4	3	3	3	3	4	3	3	4	4	3	3	4	3	3	3	4	3	3	3
130	5	5	4	1	1	2	2	3	3	3	3	3	4	3	3	4	2	3	2	1	4	3	3	2
131	2	3	3	4	4	4	4	3	3	3	4	3	3	3	3	4	4	3	4	4	4	5	4	4
132	5	5	5	4	4	3	4	4	4	4	4	4	4	4	4	4	4	4	3	4	4	4	4	4
133	2	2	2	4	4	3	3	3	3	3	3	3	3	3	3	3	2	3	3	3	2	3	3	3
134	4	4	4	3	2	3	3	3	3	3	3	3	3	3	3	3	4	3	3	3	4	2	3	3
135	1	1	1	4	4	3	3	2	2	2	2	3	3	3	3	2	2	3	3	3	2	2	2	3
136	2	2	2	2	2	2	2	2	2	2	2	2	2	2	2	3	1	2	2	2	2	2	2	2
137	3	3	3	2	2	2	2	2	2	2	2	3	2	3	2	3	2	2	2	2	2	2	2	2
138	1	2	1	2	2	2	2	2	2	2	2	2	2	1	2	2	2	2	2	2	1	1	2	1
139	3	3	3	2	2	3	2	3	2	2	2	3	2	3	2	3	2	2	2	2	3	3	2	2
140	3	2	3	3	3	3	3	3	3	3	3	3	3	3	3	3	2	3	3	3	3	3	3	3
141	2	3	2	3	3	3	3	3	3	2	3	3	3	3	3	2	3	3	3	3	2	4	3	3
142	5	5	4	2	1	2	3	3	3	3	3	3	3	3	3	3	4	3	3	2	3	3	2	3
143	2	2	2	4	4	4	4	3	3	3	3	3	3	4	3	3	3	3	4	4	4	3	3	4
144	1	1	1	3	3	2	2	2	2	2	2	2	3	2	2	2	2	2	2	2	2	2	2	2
145	4	4	4	3	3	3	3	4	3	3	3	3	3	4	3	3	4	4	3	3	3	4	3	3
146	4	4	4	2	2	2	2	3	3	3	2	3	3	3	3	3	4	3	2	2	3	2	3	3
147	2	2	2	3	3	3	3	3	3	3	3	3	3	3	3	3	3	3	3	3	3	3	3	3
148	2	2	2	3	3	3	3	2	3	3	3	3	3	3	2	3	2	3	3	2	4	3	2	2
149	4	5	4	1	1	1	2	3	3	3	2	3	3	3	3	3	3	3	2	1	3	2	3	2
150	3	3	3	3	3	3	3	3	3	3	3	3	3	3	3	3	4	3	3	3	4	4	3	3
151	4	4	4	4	3	4	4	4	4	4	4	4	4	3	4	3	4	4	4	4	4	4	4	4
152	3	3	3	2	2	2	2	3	3	3	3	3	3	3	3	2	3	3	2	2	3	3	3	3
153	3	3	3	2	2	2	2	3	3	3	3	3	3	3	3	2	3	3	2	2	3	3	3	3
154	2	3	2	3	3	2	3	3	3	3	3	3	3	3	3	2	3	3	3	3	4	4	2	3
155	1	1	1	2	3	2	2	2	2	2	2	2	2	2	2	2	2	2	2	2	2	2	2	3
156	4	5	4	4	4	4	4	4	4	4	4	4	4	4	4	4	4	4	4	4	3	4	5	4
157	4	4	3	3	3	3	3	3	3	3	3	3	3	3	3	4	3	3	3	3	4	4	4	3
158	5	5	5	3	3	3	3	4	4	4	4	4	4	4	3	3	3	4	3	3	3	3	4	3
159	4	4	4	4	4	4	4	4	4	4	4	4	4	4	4	4	5	3	4	4	5	4	4	4
160	3	2	2	2	2	2	2	2	2	2	2	2	3	2	2	2	2	2	2	1	2	2	2	3
161	3	3	3	3	3	3	3	3	3	3	3	3	3	3	3	2	3	3	3	3	3	3	3	3
162	1	1	1	4	4	4	3	2	3	3	3	3	3	3	2	3	2	3	3	3	2	3	3	4
163	3	3	3	4	4	4	4	3	3	4	4	4	3	4	3	4	3	3	4	4	3	4	4	4
164	3	3	3	4	3	4	3	3	3	3	3	4	4	3	3	3	2	3	3	3	3	2	3	3
165	5	5	5	3	3	3	3	4	4	4	4	4	4	3	4	4	4	4	4	3	4	4	4	4
166	3	3	3	4	5	4	4	4	4	4	4	4	4	4	4	4	3	4	4	4	4	4	4	3
167	2	2	2	2	2	3	2	2	2	2	2	2	2	2	3	2	2	2	2	2	2	1	2	2
168	3	4	3	1	1	1	2	2	2	2	2	2	2	2	2	3	3	2	2	1	2	2	2	2
169	1	2	2	2	2	2	2	2	2	2	2	2	2	2	2	2	2	2	2	2	2	2	2	2
170	3	3	3	3	3	3	3	3	3	3	3	3	3	3	3	3	3	3	3	2	3	3	3	3
171	3	3	3	3	3	3	3	3	3	3	3	3	3	2	3	3	3	3	3	3	3	4	2	3
172	1	1	2	4	4	4	3	3	3	3	3	3	3	3	3	3	3	3	4	3	3	3	3	3
173	2	2	2	3	3	3	3	3	3	2	3	3	3	3	3	3	3	2	3	3	3	3	2	3
174	2	2	2	4	4	4	4	3	3	3	3	3	3	4	3	3	4	3	3	3	3	3	3	3
175	2	2	2	4	4	4	4	3	3	3	3	4	3	3	3	3	3	3	3	3	3	4	3	4
176	3	3	3	3	2	3	3	3	3	3	3	4	3	3	3	2	3	3	3	3	4	3	2	3
177	2	1	2	2	3	3	2	2	2	2	2	2	2	2	2	3	2	2	2	2	3	3	2	2
178	2	3	2	3	3	3	3	3	3	3	3	3	3	3	3	3	3	3	3	3	4	4	2	3
179	1	1	1	3	2	3	2	2	2	2	2	2	2	2	2	3	3	2	3	2	3	2	2	2
180	3	3	3	2	3	2	2	3	3	3	3	3	3	2	3	3	3	3	2	3	3	3	3	3
181	2	2	2	3	2	3	3	2	2	2	3	3	3	2	2	3	2	2	3	3	2	2	3	2
182	3	3	3	2	2	2	2	3	3	2	2	3	3	3	3	3	3	3	2	2	3	3	2	3
183	1	1	2	3	3	3	3	2	2	2	2	2	2	3	2	1	2	2	2	3	2	2	2	3
184	3	3	3	3	3	4	3	3	3	3	3	3	3	4	3	3	4	3	3	3	3	4	3	3
185	3	3	3	4	5	4	4	4	4	4	4	4	4	4	3	5	4	3	4	4	3	4	4	4
186	3	3	3	2	2	2	2	3	3	2	2	3	2	2	3	2	4	2	3	2	2	3	3	2
187	1	1	1	2	2	2	2	2	2	2	2	2	2	2	2	2	2	2	2	2	1	2	1	2
188	4	4	4	3	2	3	3	3	3	3	3	3	3	3	4	3	3	3	3	2	3	3	4	3
189	5	5	5	4	4	4	4	5	4	5	5	5	4	5	5	5	5	5	5	4	5	5	5	5
190	3	3	3	2	1	2	2	2	2	2	2	3	2	2	2	2	3	3	2	2	3	3	3	3
191	2	2	1	1	1	2	1	1	2	2	1	2	1	2	2	2	2	1	1	1	2	1	2	1
192	4	4	4	1	1	1	2	3	3	2	2	3	3	3	3	3	3	2	2	2	3	2	2	3
193	3	3	3	4	3	4	4	4	4	4	4	4	3	4	4	4	4	4	4	4	5	4	4	4
194	5	5	5	3	3	3	3	4	4	4	3	4	4	4	4	4	4	4	4	3	5	4	4	4
195	5	5	5	3	3	3	4	4	4	4	4	4	4	4	4	4	3	4	3	3	4	5	4	4
196	5	5	5	3	3	3	3	4	4	4	4	4	3	4	3	4	4	4	3	3	4	4	3	4
197	1	1	1	3	3	3	3	2	2	2	2	2	2	2	2	2	1	3	3	2	2	2	2	2
198	3	2	3	3	2	2	2	3	2	3	3	3	2	3	3	3	3	3	3	2	3	3	3	2
199	3	3	3	4	3	4	4	3	3	3	3	3	3	3	3	3	3	3	4	3	3	4	3	3
200	3	3	4	1	2	2	2	2	2	2	2	3	3	2	2	2	3	2	2	1	2	2	2	2
201	5	5	5	4	4	4	4	4	4	4	4	4	4	4	4	4	5	4	4	4	3	4	3	5
202	3	3	3	2	2	2	2	3	3	2	3	3	3	3	3	3	3	3	2	2	4	2	3	3
203	3	3	3	2	3	2	2	3	2	3	3	2	3	3	3	3	3	2	2	3	2	2	3	3
204	5	5	5	3	3	3	4	4	4	4	4	4	4	4	4	4	5	4	3	4	5	5	4	4
205	3	3	3	3	4	3	3	3	3	3	3	3	3	3	3	3	4	3	3	3	4	3	4	4
206	2	2	2	3	3	3	3	2	2	2	2	3	3	2	2	2	3	3	2	3	2	2	2	2
207	3	3	4	3	3	3	3	3	3	3	3	3	4	3	2	3	4	3	3	3	3	2	3	3
208	4	4	4	3	3	3	3	3	4	3	3	4	3	4	3	3	4	3	3	3	5	4	3	3
209	2	2	2	4	4	4	4	3	3	3	3	3	3	3	3	3	4	3	3	4	4	3	3	3
210	4	4	4	3	3	3	3	3	4	3	3	3	4	3	3	3	3	4	3	3	3	3	4	3
211	3	4	3	3	3	3	3	3	3	3	3	3	4	3	3	3	3	3	3	3	3	4	3	2
212	1	1	1	4	3	4	3	2	3	3	3	3	3	3	3	3	3	3	3	3	3	3	3	3
213	3	3	3	4	4	4	4	4	4	4	4	4	4	4	4	3	4	3	4	4	4	4	3	4
214	3	3	3	2	2	2	2	2	2	2	2	2	2	2	2	2	3	2	2	2	3	2	2	2
215	1	1	1	3	2	3	2	2	2	2	2	2	2	3	2	2	2	2	2	2	3	2	2	3
216	2	2	2	4	3	4	3	3	3	3	3	3	3	3	3	3	3	3	3	3	4	3	4	3
217	3	3	3	3	3	3	3	3	3	3	3	3	3	3	3	3	3	3	3	3	3	3	3	3
218	1	1	1	3	3	3	3	2	2	2	2	2	2	2	2	2	2	2	3	2	3	3	2	2
219	5	5	5	3	3	3	3	4	4	4	4	4	4	3	4	3	3	4	3	3	3	4	4	3
220	5	5	4	3	4	3	4	4	4	4	4	4	4	3	4	3	3	4	4	4	4	4	4	4
221	5	5	5	2	2	2	3	4	3	3	3	3	3	3	3	3	3	3	3	2	2	3	3	3
222	1	2	1	3	3	3	3	2	2	2	2	3	2	3	2	2	2	2	2	2	2	2	2	2
223	3	4	3	3	4	3	3	3	3	3	3	3	3	4	3	2	4	3	3	3	4	3	3	3
224	4	4	4	2	2	2	3	3	3	3	3	3	3	3	3	3	3	3	2	3	3	3	3	3
225	5	5	5	2	2	2	3	4	3	3	3	3	4	3	3	4	3	4	3	2	3	3	4	4
226	5	5	5	3	2	3	3	4	4	3	3	4	4	3	3	4	3	4	3	3	4	4	4	3
227	3	4	3	3	2	3	3	3	3	3	3	3	3	3	3	3	2	3	3	2	3	2	3	3
228	4	4	4	2	2	2	2	3	3	3	3	3	4	3	3	3	3	3	2	2	3	3	3	3
229	3	4	3	2	2	2	2	3	3	2	2	2	2	3	3	3	2	2	2	2	2	3	2	2
230	4	4	4	3	3	3	3	4	4	3	3	4	4	3	4	3	4	3	3	3	3	3	3	3
231	5	5	5	4	4	4	4	4	4	5	4	5	4	5	4	5	4	4	4	4	4	5	5	4
232	2	2	2	4	3	4	3	3	3	3	3	3	3	3	3	3	3	3	3	3	3	4	2	3
233	3	3	3	4	4	4	4	3	4	4	4	4	4	3	3	4	4	4	4	4	4	3	4	4
234	3	2	3	4	3	3	3	3	3	4	4	3	3	3	4	3	3	4	3	3	3	3	3	4
235	2	2	3	2	2	2	2	2	2	2	2	2	2	2	2	2	2	2	2	2	3	2	2	2
236	1	1	1	3	3	3	3	2	2	2	3	2	3	3	2	3	2	3	2	3	3	2	2	2
237	2	2	2	3	3	3	3	3	2	3	3	3	3	2	3	2	2	3	3	3	3	3	3	2
238	2	2	2	3	3	3	3	3	2	3	3	3	3	2	2	3	2	2	3	3	3	2	3	3
239	3	2	3	3	3	3	3	3	3	3	3	3	3	3	3	3	3	3	3	3	3	3	3	3
240	1	1	1	2	2	2	2	2	2	2	2	2	2	2	2	2	2	2	2	2	2	2	2	2
241	2	3	2	2	2	3	2	2	2	2	2	2	2	3	2	2	2	2	2	2	3	2	2	2
242	2	2	2	3	3	3	3	3	2	3	3	3	3	3	3	2	4	3	3	2	3	3	3	3
243	2	2	2	2	2	2	2	2	2	2	2	3	2	2	2	2	2	2	2	2	2	1	1	2
244	3	2	3	3	2	3	3	3	3	3	3	3	3	3	3	3	3	3	3	2	3	3	3	3
245	4	3	4	2	2	2	2	3	3	3	3	3	3	3	3	2	2	3	2	2	3	3	3	2
246	2	3	2	2	2	2	2	2	2	2	2	3	2	1	2	2	2	2	2	2	2	2	2	2
247	4	5	4	4	4	4	4	4	4	4	4	4	4	5	4	3	4	4	4	4	4	4	4	4
248	4	4	4	2	1	2	2	3	3	3	2	3	3	3	3	3	3	3	2	2	3	2	2	3
249	4	3	4	4	4	4	4	4	4	4	4	4	4	4	4	4	4	4	4	4	4	4	4	4
250	5	5	4	3	3	3	3	4	4	4	4	4	4	4	3	4	4	4	3	3	5	4	4	3
251	5	5	5	3	3	3	3	4	4	4	4	4	4	5	4	3	4	4	3	3	4	3	4	4
252	3	4	3	3	3	3	3	3	3	3	3	3	3	3	3	2	2	3	3	3	3	3	3	3
253	1	1	1	3	3	2	2	2	2	2	2	2	2	2	2	2	3	2	2	2	2	2	2	2
254	2	2	2	2	2	2	2	2	2	2	2	2	3	2	2	2	4	2	2	2	2	2	2	2
255	4	4	4	2	2	2	2	3	3	3	3	3	3	3	3	3	2	3	3	2	3	2	3	3
256	1	2	1	3	3	3	3	2	2	2	2	2	2	2	2	1	2	2	3	2	3	2	2	2
257	3	4	3	2	2	3	2	3	3	3	3	3	3	3	3	3	3	3	3	2	3	3	3	3
258	4	4	5	2	2	2	2	3	3	2	3	3	3	3	3	3	4	3	2	2	3	3	3	2
259	3	3	3	1	1	2	1	2	2	2	2	2	2	2	2	2	2	2	2	1	1	2	3	2
260	2	2	2	3	3	2	3	2	2	2	2	3	2	3	2	2	2	3	2	3	3	2	2	2
261	5	5	5	4	4	4	4	4	4	5	4	4	4	5	4	4	5	4	4	4	5	4	4	4
262	2	2	2	2	1	2	2	2	2	2	2	2	2	2	2	2	2	2	2	2	2	2	3	2
263	2	3	2	3	3	3	3	3	3	3	3	3	3	3	3	3	4	3	3	3	4	3	3	4
264	5	5	5	4	3	4	4	4	4	4	4	4	4	4	4	4	4	4	4	3	4	4	4	4
265	3	3	3	3	3	3	3	3	3	3	3	3	4	3	3	3	3	3	3	3	3	3	3	3
266	1	1	1	2	3	2	2	2	2	2	2	2	2	2	2	2	2	2	2	2	3	2	2	1
267	3	3	3	4	4	4	4	4	3	3	3	4	4	4	4	3	4	4	4	4	4	3	3	4
268	3	4	3	4	4	4	4	4	4	4	4	4	4	4	4	4	3	4	4	4	4	4	4	4
269	4	4	4	2	2	2	2	3	3	3	3	3	3	3	3	3	3	3	2	3	3	3	3	3
270	5	5	5	3	2	3	3	4	4	4	3	4	4	3	4	3	4	4	3	3	4	4	4	4
271	4	4	4	4	5	4	4	4	4	4	4	4	4	5	4	4	5	4	4	4	4	5	4	5
272	5	5	5	2	2	2	2	3	3	3	3	3	3	3	3	3	3	3	3	2	2	2	2	3
273	2	2	2	3	3	3	3	3	2	2	3	2	3	2	3	2	3	2	3	2	3	2	3	3
274	4	4	4	3	4	3	4	4	4	4	4	4	4	4	4	5	4	4	3	3	4	3	3	4
275	2	2	2	3	2	3	3	2	2	3	2	3	2	3	3	2	2	3	3	2	3	3	2	3
276	3	3	4	4	4	4	4	4	4	4	4	4	4	5	4	4	3	4	4	4	4	4	4	4
277	1	2	1	4	3	4	3	3	3	3	3	3	3	3	3	2	3	3	3	3	3	3	3	3
278	5	5	5	4	4	4	4	5	4	5	4	4	5	5	4	4	4	4	5	4	4	4	5	4
279	3	4	3	2	2	2	2	3	3	2	2	2	3	3	2	3	2	3	2	2	3	3	2	2
280	2	2	3	3	3	3	3	3	3	3	3	3	3	3	3	3	4	3	3	3	3	3	3	3
281	5	5	5	2	2	2	3	3	4	3	3	4	4	4	3	3	4	3	3	3	3	3	3	3
282	2	2	2	3	3	2	3	2	2	3	3	3	2	2	2	3	3	2	3	3	3	4	3	3
283	3	3	3	3	3	3	3	3	3	3	3	3	3	3	3	3	3	3	3	3	3	3	3	3
284	4	4	4	2	1	2	2	3	3	3	3	3	3	3	3	3	2	3	3	2	3	3	3	3
285	2	2	2	3	3	3	3	2	2	2	3	3	3	3	3	3	3	2	2	3	3	3	3	3
286	5	5	5	3	2	3	3	4	4	4	3	4	4	4	3	4	4	4	3	3	4	4	4	4
287	5	5	4	3	4	3	3	4	4	4	4	4	4	4	4	4	3	4	4	3	4	4	4	5
288	5	5	5	4	4	3	4	4	4	4	4	4	4	4	5	4	4	4	4	4	4	5	4	4
289	1	2	2	3	2	3	3	2	2	2	2	3	2	3	2	3	2	2	2	2	2	3	2	2
290	2	2	2	5	5	4	4	3	4	4	4	4	4	4	4	3	4	4	5	4	4	4	4	4
291	1	1	1	4	4	4	3	2	2	3	3	3	3	3	3	3	2	3	4	3	4	2	3	3
292	4	4	4	4	4	4	4	4	4	4	4	4	4	4	4	4	4	4	4	4	4	4	4	4
293	2	2	3	4	4	4	4	3	3	4	4	3	3	4	4	2	4	3	4	4	4	4	3	4
294	3	3	3	4	4	3	4	3	4	3	4	4	4	4	4	4	5	4	4	4	5	4	5	5
295	2	2	2	3	2	3	3	3	3	3	3	3	3	3	3	3	3	3	3	2	3	3	3	3
296	2	2	2	3	3	3	3	2	2	3	3	3	2	2	3	3	3	3	3	3	3	2	3	3
297	1	1	2	5	4	4	4	3	3	3	3	3	3	3	3	3	3	3	4	4	2	3	2	3
298	2	2	2	4	4	3	4	3	3	3	4	3	4	3	3	3	4	3	4	4	3	3	4	4
299	4	5	4	3	3	2	3	4	3	3	3	4	3	4	4	2	4	4	3	3	4	3	3	4
300	3	3	3	3	3	3	3	3	3	3	3	3	3	3	3	3	2	3	3	3	4	3	3	3
301	4	4	4	4	4	3	4	4	4	4	4	4	4	4	4	3	4	4	4	4	3	4	4	4
302	3	3	3	4	4	4	4	3	4	3	4	4	3	3	4	3	3	4	4	4	4	4	4	4
303	4	4	4	3	4	4	4	4	4	4	4	4	4	4	4	4	5	3	4	4	4	4	5	4
304	2	2	2	3	4	2	3	2	3	3	3	3	3	2	3	3	3	3	3	3	4	3	3	3
305	4	4	4	3	2	3	3	3	3	3	3	3	3	3	3	3	4	3	3	3	3	4	3	3
306	3	3	3	3	2	3	3	3	3	3	3	3	3	3	3	3	3	3	3	3	4	3	3	3
307	4	4	4	3	3	3	3	4	3	3	3	4	3	3	4	3	3	3	3	3	4	3	3	3
308	3	3	3	3	3	3	3	3	3	3	3	3	3	3	3	3	4	3	3	3	4	3	3	3
309	4	4	4	2	2	2	2	3	3	2	2	3	3	3	3	3	4	3	2	2	3	3	2	2
310	2	2	2	3	3	3	3	2	3	2	2	2	3	2	2	2	3	2	2	3	2	2	2	3
311	5	4	5	5	4	5	5	5	5	5	5	5	5	5	5	5	4	5	5	5	4	5	5	5
312	2	2	2	2	2	2	2	2	2	2	2	2	2	3	2	2	2	2	2	2	2	2	2	2
313	1	2	2	3	3	3	3	2	2	3	2	2	2	3	2	2	2	3	2	3	3	2	2	2
314	3	3	3	1	1	2	2	2	2	2	2	3	2	3	2	3	2	2	1	1	2	2	3	2
315	3	3	3	2	3	3	3	3	3	3	3	3	3	3	3	3	3	3	3	3	3	3	2	4
316	3	3	3	4	3	4	4	3	3	3	3	3	3	3	3	3	3	3	4	3	3	4	3	4
317	4	4	3	1	1	2	2	2	2	2	2	2	2	3	2	2	3	2	1	2	2	3	2	2
318	4	4	4	3	2	3	3	3	3	3	3	3	4	4	4	3	3	3	3	3	3	4	4	3
319	3	3	3	3	2	3	3	3	3	3	3	3	3	3	4	3	3	3	3	3	3	3	3	3
320	1	1	1	4	4	4	3	3	2	3	3	3	3	3	3	3	4	3	3	3	2	4	3	3
321	2	2	2	3	3	4	3	3	3	3	3	3	3	3	3	3	2	3	3	3	4	3	2	3
322	3	4	3	4	3	4	4	3	4	4	4	4	4	4	3	3	4	4	4	4	4	3	4	4
323	4	3	4	3	3	3	3	3	3	3	3	4	3	3	3	3	3	3	3	3	3	3	3	3
324	1	1	1	3	3	3	3	2	2	2	2	2	2	2	2	2	2	2	3	3	2	2	2	2
325	4	4	4	4	3	3	3	4	4	4	4	4	4	4	4	3	4	4	4	3	4	5	3	4
326	3	3	3	3	3	3	3	3	3	3	3	3	3	4	3	3	3	3	3	3	3	2	3	3
327	3	4	3	2	2	2	2	3	3	3	3	3	3	3	3	3	3	3	2	2	2	3	3	2
328	4	4	4	4	3	4	4	4	4	4	4	4	3	4	4	3	4	4	4	4	4	4	4	3
329	5	5	5	2	2	2	3	3	3	3	3	4	2	3	3	4	3	3	2	2	3	3	3	3
330	1	1	1	1	1	1	1	1	1	1	1	1	1	1	1	1	1	2	1	1	1	1	2	1
331	4	4	4	1	1	2	2	3	3	3	2	3	3	3	3	3	3	3	2	2	3	3	3	2
332	3	3	3	3	3	3	3	3	3	3	3	3	3	3	3	3	4	3	3	3	4	3	2	3
333	3	2	3	2	3	2	2	2	2	2	2	2	2	3	2	2	2	2	2	2	3	3	3	2
334	2	2	2	4	4	4	4	3	3	3	3	3	3	3	3	3	3	3	4	3	3	2	3	3
335	2	3	2	3	3	3	3	3	3	3	3	3	3	3	3	3	3	3	3	3	3	3	1	3
336	2	2	2	4	4	4	4	3	3	3	3	4	3	3	3	3	2	3	4	3	3	3	2	3
337	3	3	3	3	3	3	3	3	3	3	3	3	3	3	3	3	3	3	3	3	3	3	4	3
338	4	4	4	2	2	3	3	3	3	3	3	3	3	3	3	3	3	4	2	3	4	3	3	3
339	1	1	1	3	3	3	3	2	2	2	2	3	3	2	2	3	3	2	2	3	2	2	3	2
340	4	4	4	3	3	3	3	4	4	4	4	4	4	4	4	3	3	4	4	3	3	4	3	4
341	4	4	4	4	3	4	4	4	4	4	4	3	4	4	3	4	4	4	4	4	5	3	4	4
342	2	2	2	3	2	4	3	3	2	3	3	3	3	3	3	3	3	3	3	3	3	3	3	3
343	1	1	1	1	1	1	1	1	1	1	1	2	1	1	1	2	2	1	1	1	1	1	1	1
344	5	5	5	3	3	3	3	4	4	4	4	4	4	3	4	4	4	4	3	3	3	3	4	4
345	3	3	3	2	3	2	2	2	2	3	2	2	2	3	2	3	2	2	2	2	2	2	3	3
346	2	2	2	2	2	2	2	2	2	2	2	3	3	2	2	2	2	2	2	2	3	2	2	2
347	3	3	3	2	1	3	2	3	2	2	2	3	3	3	2	2	2	2	2	2	2	3	2	2
348	3	3	4	3	4	3	3	3	3	3	3	3	3	3	3	3	4	3	4	3	4	4	3	3
349	3	2	3	5	5	4	4	4	4	4	4	4	4	4	4	3	4	3	5	4	4	3	4	4
350	2	2	2	3	2	3	3	2	2	2	2	2	3	2	2	1	2	2	3	2	2	4	2	3
351	4	4	4	3	3	3	3	3	3	3	3	3	3	2	3	3	3	3	3	3	3	4	3	3
352	3	3	3	4	4	4	4	4	3	4	4	3	4	4	3	3	3	4	4	4	3	5	3	4
353	5	4	5	3	3	3	3	4	4	4	3	4	4	4	3	4	3	3	3	4	4	4	4	3
354	2	2	2	4	4	4	4	3	3	3	3	3	4	3	3	4	4	3	4	3	4	3	4	4
355	4	3	4	4	4	4	4	4	4	4	4	4	3	4	4	3	4	4	4	4	5	5	3	4
356	3	3	3	4	3	4	4	3	3	3	3	4	3	3	3	3	3	3	3	3	3	3	3	3
357	5	5	5	3	4	3	4	4	4	4	4	4	5	4	4	3	5	4	4	4	5	4	4	4
358	3	3	3	3	3	3	3	3	3	3	3	3	3	3	3	2	3	3	3	3	2	3	3	3
359	3	3	3	4	4	4	4	4	4	4	4	4	4	4	4	4	4	4	4	4	4	5	4	4
360	4	4	4	2	3	3	3	3	3	3	3	3	3	3	4	3	3	3	3	2	4	3	3	3
361	4	3	4	4	4	4	4	4	4	4	4	4	4	5	4	4	4	4	4	4	5	5	5	4
362	3	3	3	5	5	5	5	4	4	4	4	5	5	4	4	5	5	4	5	4	5	5	5	5
363	3	2	2	3	3	3	3	3	3	3	3	3	3	3	3	3	3	3	3	3	3	3	3	3
364	3	3	3	3	2	3	3	3	3	3	3	3	3	3	3	3	2	3	3	3	3	3	2	3
365	3	3	3	3	2	3	3	3	3	3	3	3	3	3	3	3	2	3	3	2	2	3	3	3
366	3	3	3	3	3	3	3	3	3	3	3	3	3	3	3	3	3	3	3	3	4	3	3	3
367	1	1	1	3	2	3	2	2	2	2	2	2	2	2	2	2	2	2	2	2	2	2	2	2
368	1	2	1	3	3	3	3	2	2	2	2	2	2	2	2	2	2	2	3	3	3	3	2	3
369	5	5	5	4	4	4	4	5	5	4	4	4	4	4	4	4	5	3	4	4	4	4	5	5
370	3	2	3	4	4	4	4	3	3	4	4	4	3	4	4	3	3	3	4	3	4	4	4	4
371	3	3	3	3	3	3	3	3	3	3	3	3	3	3	3	3	4	3	3	3	3	3	2	4
372	5	5	5	3	3	3	3	4	4	4	4	4	4	4	4	4	5	4	4	4	4	4	4	3
373	3	3	3	4	4	4	4	4	4	4	4	4	4	4	4	4	4	3	4	4	4	4	4	4
374	4	4	4	4	4	3	4	4	4	4	4	4	4	5	4	4	3	4	4	4	5	4	4	5
375	1	1	1	2	2	2	2	2	2	2	2	2	2	2	2	2	2	2	2	2	2	3	2	2
376	1	1	1	1	1	1	1	1	1	1	1	1	1	1	1	1	1	1	1	1	1	2	1	1
377	4	4	4	4	3	4	4	4	4	4	4	5	4	4	4	4	4	4	4	4	4	4	4	4
378	1	2	1	4	4	4	3	3	3	3	3	3	3	3	3	3	3	3	3	3	3	2	3	3
379	2	2	2	3	3	3	3	2	3	3	3	2	3	2	3	2	3	2	3	3	3	3	3	3
380	4	4	4	1	1	2	2	3	3	2	2	3	3	2	3	3	3	2	2	2	3	3	2	2
381	1	1	1	3	3	3	3	2	2	2	2	3	2	3	2	2	2	2	3	3	3	2	2	3
382	2	2	2	3	3	3	3	2	2	3	2	2	3	3	3	3	2	2	3	3	3	3	1	2
383	4	4	4	3	3	3	3	3	3	3	3	3	3	3	3	2	3	3	3	3	3	2	2	3
384	1	1	1	4	4	3	3	2	2	3	3	3	3	3	3	3	3	3	3	3	3	3	3	4
385	3	3	3	3	3	3	3	3	3	3	3	3	3	3	4	3	3	3	3	3	4	3	4	3
386	3	3	3	2	2	2	2	2	2	3	2	2	3	3	2	2	3	2	2	2	2	1	1	2
387	1	1	1	2	2	2	2	1	2	2	1	2	2	2	2	2	2	2	2	2	2	1	2	1
388	4	4	4	4	4	4	4	4	4	4	4	4	4	5	4	4	4	4	4	4	4	5	4	4
389	3	3	3	3	3	3	3	3	3	3	3	3	3	3	3	3	3	3	3	3	4	3	3	3
390	3	3	3	1	2	1	2	2	2	2	2	2	2	2	3	2	2	2	2	2	3	2	3	2
391	2	3	2	3	3	4	3	3	3	3	3	4	3	3	3	3	3	3	3	3	2	3	4	3
392	1	1	2	3	3	3	3	2	2	2	3	3	2	3	2	1	3	3	2	2	3	2	2	2
393	2	2	2	3	3	2	3	2	2	3	2	3	3	3	2	3	3	3	2	3	3	2	2	3
394	3	3	2	3	3	3	3	3	3	3	3	4	3	3	3	3	3	3	3	3	4	2	3	3
395	3	4	3	3	3	3	3	3	3	3	3	3	3	3	3	3	3	3	3	3	3	3	3	3
396	3	3	3	3	3	3	3	3	3	3	3	3	3	3	3	3	2	3	3	3	2	3	3	3
397	4	4	4	3	3	4	3	4	4	3	3	4	3	4	3	3	3	4	4	3	5	4	4	4
398	5	5	4	3	3	3	3	4	4	4	4	4	4	4	4	4	3	3	4	3	4	3	5	4
399	5	5	4	5	4	5	5	5	5	5	5	5	5	5	5	5	5	5	5	5	5	5	5	5
400	3	3	3	3	3	3	3	3	3	3	3	4	4	3	3	3	3	3	3	3	3	4	3	3
401	5	5	5	3	3	3	3	4	4	4	4	4	3	4	4	4	4	4	3	4	4	3	4	4
402	3	4	2	3	3	2	3	3	3	3	3	3	3	3	3	3	3	3	3	2	2	4	3	3
403	4	4	4	2	2	2	2	3	3	3	3	3	3	3	3	3	2	3	2	2	3	3	2	3
404	2	2	2	3	3	3	3	2	2	3	3	2	3	2	3	3	2	2	3	3	3	3	2	3
405	5	5	5	3	3	3	3	4	4	4	4	4	4	4	3	3	4	4	3	4	4	4	3	4
406	2	2	2	2	2	2	2	2	2	2	2	2	2	2	2	3	3	2	2	2	2	2	2	2
407	3	3	3	3	2	3	3	3	3	3	3	3	3	3	3	3	3	3	3	2	4	3	3	3
408	1	1	2	4	3	4	3	3	2	3	3	3	2	2	3	3	3	3	3	3	3	2	3	3
409	3	3	3	2	2	2	2	3	3	3	3	3	3	2	3	3	2	3	2	2	4	3	3	3
410	1	1	1	3	3	3	3	2	2	2	3	2	2	2	3	2	3	3	2	3	3	3	2	3
411	2	2	2	4	4	4	4	3	3	3	3	4	3	3	3	3	2	3	4	3	4	3	4	4
412	5	5	5	2	2	2	2	4	3	3	3	3	3	3	3	4	3	3	3	2	3	3	3	3
413	1	2	1	2	3	2	2	2	2	2	2	2	1	2	2	2	2	2	2	2	2	2	2	2
414	4	4	4	4	3	4	4	4	4	4	4	4	4	4	4	4	4	3	4	4	4	4	4	4
415	3	3	3	4	3	4	4	3	3	4	4	4	4	3	3	3	4	4	4	3	4	4	4	3
416	4	4	4	2	2	2	2	3	3	3	2	3	3	2	3	2	3	3	2	2	3	2	3	2
417	2	2	2	2	2	2	2	2	2	2	2	2	2	2	2	2	3	2	2	2	2	2	2	2
418	3	3	3	3	3	3	3	3	3	3	3	3	3	3	3	3	3	3	3	3	4	2	3	3
419	4	4	4	3	3	3	3	4	4	3	3	4	3	3	4	4	3	3	3	3	4	4	3	3
420	3	3	3	3	3	3	3	3	3	3	3	3	3	4	3	3	3	3	3	3	3	3	2	3
421	5	5	5	2	1	2	2	3	3	3	3	4	3	3	3	4	3	3	2	2	3	3	3	3
422	2	2	2	3	3	3	3	2	2	3	3	3	3	3	2	2	3	2	3	3	2	2	3	3
423	3	3	4	2	2	2	2	3	3	3	2	2	3	3	3	3	3	3	2	2	3	3	3	3
424	2	2	2	3	3	3	3	2	3	3	3	3	2	3	3	4	2	3	3	3	3	3	3	3
425	3	3	3	3	3	3	3	3	3	3	3	3	3	3	3	3	3	3	3	3	3	3	4	3
426	1	1	1	2	2	2	2	2	1	2	2	2	2	2	2	2	2	2	2	2	2	3	2	2
427	5	5	5	3	2	3	3	4	4	4	3	4	4	4	4	4	3	4	3	3	4	4	4	3
428	3	3	3	2	2	2	2	2	3	2	2	3	3	2	3	2	3	2	2	2	3	3	2	2
429	1	1	2	3	1	3	2	2	2	2	2	2	2	2	2	2	2	2	2	2	2	2	2	2
430	1	2	1	4	3	4	3	3	2	3	3	3	3	3	3	2	2	2	3	3	2	3	3	2
431	4	4	4	4	3	4	4	4	4	4	4	4	4	4	4	3	4	4	4	4	4	4	5	4
432	2	2	2	4	4	4	4	3	3	3	3	3	3	4	3	4	3	3	3	4	4	4	3	4
433	3	3	3	4	3	4	4	3	3	4	4	3	4	3	4	3	3	3	4	3	4	3	4	4
434	5	4	4	3	2	3	3	4	4	4	4	4	4	3	4	4	3	4	3	3	4	4	3	3
435	5	5	5	2	2	3	3	4	4	3	3	3	3	4	4	4	3	3	3	3	4	4	3	3
436	4	4	4	2	2	2	2	3	3	3	3	3	3	3	3	3	2	3	2	2	3	3	3	3
437	3	3	3	3	2	3	3	3	3	3	3	3	3	3	3	3	3	3	3	3	3	3	2	3
438	4	4	4	1	1	1	2	2	2	2	2	2	3	2	2	2	2	2	2	1	2	2	2	2
439	3	3	3	4	4	4	4	3	3	4	3	3	3	4	3	3	3	3	4	4	3	4	3	3
440	1	1	2	3	2	3	2	2	2	2	2	3	2	2	3	2	1	2	3	2	3	2	2	2
441	1	1	1	3	3	3	3	2	2	2	3	3	2	3	2	2	3	2	3	3	2	3	3	3
442	1	2	1	2	2	2	2	2	2	2	2	2	1	2	2	2	1	2	2	2	3	2	2	2
443	3	4	3	3	3	3	3	3	3	3	3	4	3	4	3	3	3	3	3	3	3	3	3	3
444	1	2	2	3	2	3	2	2	2	2	2	2	2	2	2	2	2	2	2	2	2	2	2	2
445	3	3	3	3	3	3	3	3	3	3	3	3	3	3	4	3	2	3	3	3	2	3	3	3
446	3	4	3	2	2	2	2	3	3	3	3	3	3	3	2	2	3	3	2	2	3	3	3	2
447	5	5	5	3	3	3	3	4	4	4	4	4	4	4	4	4	4	4	4	4	4	3	4	4
448	5	5	4	4	4	4	4	4	4	4	4	4	4	4	4	4	4	4	4	3	4	5	4	4
449	4	4	4	2	2	2	2	3	3	3	2	3	2	3	2	3	2	3	2	2	2	2	2	2
450	2	2	2	3	3	3	3	2	2	3	3	3	2	3	3	3	3	2	3	3	4	3	3	2
451	5	5	5	1	1	1	2	3	3	2	2	3	3	3	3	3	3	3	2	1	2	2	2	2
452	5	4	5	3	3	3	3	4	4	4	4	4	3	4	4	3	4	3	3	3	4	3	4	4
453	2	2	2	4	4	3	3	3	3	3	3	3	3	4	3	3	3	3	3	3	4	4	3	3
454	4	4	4	3	3	3	3	4	3	3	3	3	4	4	2	3	4	4	3	3	3	3	4	3
455	5	5	5	3	3	3	3	4	4	4	4	4	4	4	4	3	5	3	4	3	4	3	3	4
456	3	4	3	4	4	4	4	4	4	4	4	4	4	4	4	4	4	5	4	4	3	4	4	4
457	4	4	4	2	2	2	2	3	3	3	3	3	3	3	2	3	3	3	3	2	3	2	2	3
458	1	1	1	3	3	3	3	2	2	2	2	2	3	2	3	2	2	2	2	2	2	2	2	2
459	1	1	1	3	3	3	3	2	2	2	2	2	2	3	2	1	4	2	2	2	2	2	2	2
460	4	4	4	4	3	4	4	4	4	4	4	4	4	4	4	4	4	4	4	4	4	4	4	4
461	1	1	1	4	3	4	3	2	2	3	3	3	3	3	3	3	4	2	3	3	3	2	3	3
462	2	2	2	1	1	2	1	2	2	2	2	2	2	1	2	2	3	2	2	1	2	3	3	2
463	3	2	3	2	2	3	2	3	3	2	2	3	2	3	3	2	3	3	2	2	2	3	2	2
464	5	5	5	1	1	1	2	3	3	3	2	3	3	2	3	3	3	3	2	1	3	2	2	3
465	4	4	4	3	2	3	3	3	3	3	3	3	3	3	3	3	3	3	3	3	3	3	4	3
466	3	3	3	3	3	3	3	3	3	3	3	3	3	3	2	3	3	3	3	3	4	3	3	2
467	1	1	1	2	2	2	2	1	1	1	1	2	1	1	1	1	1	1	2	1	2	2	2	2
468	5	5	4	2	2	2	3	3	3	3	3	3	3	3	3	3	3	3	3	2	3	2	3	2
469	1	1	1	2	2	2	2	1	2	2	2	2	2	2	2	2	2	2	2	2	2	2	2	2
470	2	2	2	3	3	4	3	3	3	3	3	3	3	3	3	3	3	3	3	3	3	3	3	3
471	2	2	2	3	3	3	3	2	2	3	3	3	3	3	3	2	3	3	3	2	3	3	3	3
472	4	4	4	2	2	2	2	3	3	3	3	3	3	3	3	3	3	3	3	2	2	2	3	3
473	5	5	4	2	3	2	3	3	4	3	3	3	3	3	3	3	3	3	3	3	4	3	3	3
474	3	2	3	4	4	4	4	3	3	4	4	3	4	4	3	3	4	3	4	4	5	5	3	4
475	2	2	2	4	4	3	3	3	3	3	3	3	3	3	3	4	4	3	4	3	3	4	3	4
476	4	4	4	3	3	3	3	3	4	3	3	3	3	4	4	4	3	3	3	3	4	4	3	3
477	1	1	2	3	2	2	2	2	2	2	2	3	2	2	2	3	2	2	2	2	2	2	2	2
478	5	5	5	3	4	3	3	4	4	4	4	4	4	4	4	4	4	3	4	4	5	4	4	4
479	3	3	3	3	3	3	3	3	3	3	3	3	3	3	3	3	3	3	3	3	4	3	2	3
480	1	1	1	1	1	1	1	1	1	1	1	1	1	2	1	2	1	1	1	1	1	1	2	1
481	3	3	3	3	3	3	3	3	3	3	3	3	3	2	3	2	3	3	3	3	4	2	3	2
482	3	3	3	3	3	3	3	3	3	3	3	3	3	3	3	3	3	3	3	3	3	2	3	3
483	5	5	5	2	1	3	3	3	3	3	3	4	3	3	3	2	3	3	3	3	3	3	3	4
484	3	3	3	3	3	3	3	3	3	3	3	3	3	3	3	3	3	3	3	3	3	3	3	3
485	5	5	5	2	2	2	3	3	4	3	3	4	3	3	3	3	3	3	3	3	4	3	3	4
486	1	2	1	3	3	4	3	2	2	3	3	3	2	2	3	3	1	2	3	3	3	3	2	3
487	3	3	3	3	3	3	3	3	3	3	3	3	3	3	3	3	3	3	3	3	3	3	3	3
488	1	1	1	1	1	1	1	1	1	1	1	1	1	1	1	1	1	1	1	1	2	1	2	1
489	2	2	2	4	5	4	4	3	3	3	4	3	3	4	3	3	3	3	4	4	3	4	4	3
490	5	4	5	4	4	4	4	4	4	4	4	4	5	4	4	4	5	4	4	4	4	4	4	4
491	1	1	1	4	4	4	3	3	3	3	3	3	3	3	3	3	3	3	3	3	3	2	3	3
492	5	5	5	3	3	3	3	4	4	4	4	4	4	5	4	3	4	4	4	3	4	4	4	3
493	4	3	4	1	1	1	1	2	2	2	2	2	2	2	3	3	2	2	1	1	1	2	1	2
494	5	5	4	2	2	2	3	3	4	3	3	3	3	3	3	3	4	3	2	3	4	4	3	3
495	1	1	1	2	2	2	2	2	1	2	2	2	2	2	2	2	3	2	2	2	2	2	2	2
496	4	5	4	3	3	3	3	4	4	3	3	4	4	4	3	4	4	4	3	3	4	3	4	4
497	2	2	2	4	3	4	3	3	3	3	3	3	3	3	3	3	3	3	4	4	4	4	4	4
498	1	2	1	3	3	3	3	2	2	2	2	2	3	3	2	3	2	3	3	3	2	2	3	2
499	3	3	4	2	2	2	2	3	3	2	2	3	3	3	3	3	3	3	2	2	2	3	2	2
500	1	1	1	3	3	3	3	2	2	2	3	3	3	2	3	2	2	2	3	3	3	2	2	2
501	5	5	4	4	4	4	4	4	4	4	4	4	4	4	4	4	5	4	4	4	4	3	4	4
502	5	4	5	3	3	4	4	4	4	4	4	4	4	4	4	3	5	4	4	4	4	5	5	4
503	2	2	2	3	3	3	3	3	3	3	3	2	3	3	3	3	3	2	3	3	2	3	3	4
504	4	4	4	3	3	3	3	3	4	3	3	4	4	3	3	4	4	3	3	3	4	4	3	4
505	4	4	4	5	5	5	5	5	4	4	5	4	5	4	5	4	5	4	5	5	4	5	5	5
506	5	5	5	4	3	4	4	4	4	4	4	3	4	4	4	3	4	4	4	3	4	4	4	4
507	4	4	4	3	3	3	3	3	3	3	3	3	3	3	3	3	3	3	3	3	3	3	3	3
508	2	1	2	3	2	3	2	2	2	2	2	2	2	2	2	2	2	2	2	2	2	2	2	2
509	4	4	4	2	1	2	2	3	3	3	2	3	3	2	3	2	2	2	2	2	3	3	3	2
510	3	2	3	4	4	4	4	3	3	4	3	4	3	3	4	3	3	4	3	3	4	3	4	3
511	1	1	1	3	3	3	3	2	2	2	2	3	2	3	2	2	3	2	3	3	3	2	2	2
512	2	2	2	3	2	3	3	2	2	3	3	3	3	2	3	2	3	3	3	3	3	3	2	3
513	5	5	5	2	2	2	3	3	3	3	3	3	3	3	3	3	4	3	3	2	3	2	4	3
514	2	3	2	3	3	3	3	3	3	3	3	2	3	3	3	2	3	3	3	3	3	3	3	3
515	1	1	2	3	2	4	3	2	2	2	2	3	2	2	2	2	2	2	2	2	3	3	2	2
516	4	3	4	3	3	3	3	3	3	3	3	3	3	2	3	3	3	3	3	3	3	3	3	3
517	2	3	2	4	3	4	3	3	3	3	3	3	4	3	3	3	3	3	3	3	4	3	3	3
518	4	4	5	2	2	2	2	3	3	3	3	3	3	3	3	2	3	3	2	2	3	1	2	3
519	1	1	1	3	3	3	3	2	2	2	2	2	2	2	2	2	1	2	3	3	2	3	3	2
520	3	3	3	2	2	2	2	2	2	2	2	3	3	3	2	2	2	2	2	2	1	2	2	3
521	5	5	5	3	4	3	4	4	4	4	4	4	4	4	4	5	4	4	4	3	5	4	4	4
522	1	1	1	2	2	3	2	2	2	2	2	2	2	2	2	2	3	2	2	2	2	2	3	3
523	3	4	3	1	1	2	2	2	2	2	2	3	3	2	2	2	2	2	2	1	2	2	1	2
524	4	4	4	3	3	3	3	3	4	3	3	4	4	4	4	3	4	4	3	3	4	3	3	4
525	3	3	3	2	2	2	2	2	2	3	2	3	2	2	2	3	3	3	2	2	3	2	3	3
526	3	3	3	4	3	4	4	4	3	3	3	4	4	3	4	3	4	3	4	3	4	3	4	3
527	5	5	5	3	3	3	3	4	4	4	4	4	4	4	4	4	4	4	4	3	5	4	4	5
528	4	3	4	3	4	3	3	3	3	3	3	3	3	3	3	2	3	3	3	3	3	3	3	3
529	4	4	4	4	4	4	4	4	4	4	4	4	4	4	4	4	4	4	4	4	4	4	5	4
530	2	1	2	4	4	4	3	3	3	3	3	3	3	3	3	2	3	3	4	3	4	3	3	4
531	5	5	5	4	4	4	4	5	5	4	4	4	5	5	4	4	4	4	4	4	4	4	4	4
532	4	3	4	4	4	4	4	4	4	4	4	4	5	5	4	5	4	4	4	4	5	4	4	4
533	3	3	3	3	3	3	3	3	3	3	3	3	3	3	3	3	4	3	3	3	3	3	4	3
534	3	3	3	4	4	4	4	4	4	4	4	5	4	4	4	4	4	4	4	4	5	4	4	4
535	4	4	4	4	4	4	4	4	4	4	4	4	4	4	4	3	4	4	4	4	5	3	4	4
536	3	3	2	3	3	3	3	3	3	3	3	3	3	3	2	2	3	3	3	3	4	3	3	3
537	4	4	4	5	5	5	5	5	5	5	5	5	5	5	5	4	5	5	5	5	5	5	5	4
538	4	4	4	3	4	3	3	4	4	4	4	4	3	4	3	4	4	3	3	4	3	4	4	4
539	1	2	2	3	4	3	3	2	2	2	3	3	2	3	2	2	3	3	3	3	3	3	3	3
540	4	4	4	3	3	3	3	4	4	4	4	4	4	4	4	4	4	3	3	4	5	4	3	4
541	4	4	4	2	1	2	2	3	3	3	3	3	3	3	3	2	2	2	3	2	3	2	3	2
542	4	4	4	2	2	2	3	3	3	3	3	3	3	3	3	2	3	3	2	2	3	3	3	3
543	1	1	1	3	3	3	3	2	2	2	2	2	2	2	1	2	2	2	2	2	2	2	1	2
544	1	1	1	3	3	3	3	2	2	2	3	2	2	3	3	3	2	2	2	3	3	2	3	3
545	5	4	5	4	3	4	4	4	4	4	4	4	4	4	4	3	4	4	4	3	3	3	4	4
546	1	2	1	4	3	4	3	2	3	3	3	3	2	3	3	3	4	3	3	3	4	3	3	3
547	1	1	1	3	2	3	2	2	2	2	2	3	2	3	2	3	2	2	2	2	2	2	3	2
548	3	3	3	3	3	3	3	3	3	3	3	3	3	3	3	2	3	3	3	3	3	3	3	3
549	3	4	3	3	3	3	3	3	3	3	3	3	3	3	3	3	3	3	3	3	4	3	3	3
550	2	2	1	3	3	3	3	2	2	2	2	2	3	3	2	2	3	3	3	2	2	2	2	2
551	5	5	5	2	2	3	3	4	4	4	3	4	4	4	4	4	4	4	3	3	4	4	4	4
552	3	4	3	3	3	3	3	3	3	3	3	3	3	3	3	3	3	3	3	3	3	4	2	3
553	3	3	3	2	2	2	2	3	2	3	3	3	2	3	2	2	3	3	2	2	3	4	2	3
554	3	3	3	4	3	4	3	3	3	3	3	3	3	4	3	3	3	3	3	3	2	3	3	3
555	4	4	4	3	3	3	3	3	3	3	3	3	3	3	3	3	3	3	3	3	4	4	3	3
556	5	5	5	4	4	3	4	4	4	4	4	4	4	4	4	4	3	4	4	4	5	4	3	5
557	2	1	2	2	2	2	2	2	2	2	2	2	2	2	2	2	2	2	2	2	2	2	2	2
558	2	2	2	2	2	2	2	2	2	2	2	2	2	2	2	2	2	1	2	2	2	2	2	1
559	4	4	4	2	2	3	3	3	3	3	3	3	3	3	3	3	4	3	3	3	3	4	3	3
560	5	5	4	3	3	3	3	4	4	3	3	4	4	4	4	4	4	3	3	3	4	4	3	4
561	1	1	1	3	2	3	2	2	2	2	2	3	2	2	2	2	2	2	2	3	3	2	2	2
562	4	4	4	4	4	4	4	4	4	4	4	4	5	4	4	4	4	4	4	4	4	4	4	4
563	4	4	4	3	3	3	3	3	4	4	3	4	4	3	4	3	4	3	3	3	3	4	4	4
564	1	2	1	2	3	2	2	2	2	2	2	2	2	2	2	2	2	2	3	2	1	2	3	2
565	5	5	4	3	3	3	3	4	4	4	4	4	4	4	4	4	5	4	3	3	5	3	4	4
566	4	4	4	2	2	2	2	3	3	3	3	3	4	3	3	3	4	3	3	2	3	4	3	3
567	2	2	3	4	4	4	4	3	3	4	3	4	4	4	4	3	4	3	4	4	5	4	4	4
568	4	3	4	2	2	2	2	3	3	3	2	3	2	3	3	3	3	3	3	2	2	2	2	3
569	3	3	3	3	3	3	3	3	3	3	3	3	3	3	3	4	3	3	3	3	3	3	3	4
570	2	2	3	2	3	2	2	2	2	2	2	2	3	2	2	3	3	2	2	2	4	2	2	2
571	2	2	2	3	2	3	3	2	2	2	2	3	2	2	2	3	3	2	2	2	3	3	2	2
572	2	2	2	3	3	3	3	3	2	3	3	3	3	3	3	3	4	3	3	3	3	4	3	3
573	5	5	5	3	4	3	4	4	4	4	4	4	4	4	4	4	3	4	4	3	4	4	4	4
574	2	2	2	2	2	2	2	2	2	2	2	2	2	2	3	2	1	2	2	2	3	2	2	2
575	2	2	2	4	4	4	4	3	3	3	4	4	3	4	3	3	4	3	3	3	3	4	3	4
576	4	5	4	2	2	2	3	3	3	3	3	3	3	3	3	3	3	3	3	2	3	3	3	3
577	2	2	2	2	2	2	2	2	2	2	2	2	2	2	2	2	1	2	2	2	3	1	2	2
578	2	1	2	2	2	2	2	2	2	2	2	3	2	2	3	2	3	2	2	2	2	2	2	2
579	4	4	4	5	4	5	4	4	4	4	4	5	4	4	4	4	4	4	4	5	4	4	4	4
580	4	4	4	3	3	3	3	4	4	4	4	4	3	4	4	5	4	4	3	3	4	4	4	4
581	3	2	3	4	4	3	3	3	3	3	3	3	3	3	3	3	3	3	4	3	3	4	3	4
582	3	3	3	2	2	2	2	2	2	2	2	2	2	2	2	2	3	2	2	2	2	2	1	2
583	1	1	1	4	4	4	3	3	2	3	3	3	3	3	2	3	3	3	3	3	3	3	3	3
584	3	3	3	4	4	4	4	3	3	3	4	3	4	3	3	3	3	3	4	4	4	4	4	3
585	2	2	2	4	4	4	4	3	3	3	3	4	3	4	3	3	4	4	4	4	3	3	3	4
586	5	5	5	2	2	2	3	3	3	3	3	4	4	3	3	3	3	3	3	2	4	3	3	3
587	4	4	4	3	3	3	3	3	3	3	3	3	3	3	3	3	4	3	3	3	2	3	3	3
588	2	2	2	2	2	3	2	2	2	2	2	2	2	3	2	2	2	2	2	2	3	1	1	3
589	1	2	1	2	2	2	2	2	2	2	2	2	2	3	2	3	2	2	2	2	2	2	2	2
590	5	4	5	3	4	3	4	4	4	4	4	4	4	4	4	4	5	4	4	3	5	4	4	4
591	2	2	2	4	3	3	3	3	3	3	3	3	3	3	3	4	3	3	3	3	3	3	3	3
592	2	2	2	4	4	4	3	3	3	3	3	3	3	4	3	3	3	3	3	4	4	3	3	3
593	2	1	2	5	5	4	4	3	3	4	4	3	3	3	3	3	4	3	4	4	4	4	4	4
594	2	2	2	2	3	2	2	2	2	2	2	3	2	2	2	3	2	2	2	2	2	2	2	3
595	4	3	4	4	4	4	4	4	4	4	4	4	4	5	4	4	4	4	4	4	4	4	4	4
596	5	5	5	3	2	3	3	4	4	4	3	3	3	4	3	4	4	4	3	3	4	4	4	3
597	2	2	2	3	3	3	3	2	2	3	3	3	2	2	3	3	3	2	3	3	3	3	2	3
598	4	4	4	3	4	3	4	4	4	3	4	4	4	4	4	4	4	4	4	3	4	4	3	4
599	2	3	2	5	5	4	4	4	4	4	4	4	4	4	3	4	5	3	5	4	5	4	4	4
600	2	2	2	2	1	3	2	2	2	2	2	2	2	2	2	2	1	2	2	2	2	2	2	2
601	2	2	2	3	3	3	3	3	3	3	3	3	3	3	3	3	3	3	3	3	2	3	3	3
602	5	5	5	4	4	4	4	4	4	5	4	4	4	4	5	4	5	4	4	4	5	5	5	4
603	1	1	1	3	3	3	3	2	2	2	2	2	2	2	2	2	2	2	3	3	2	3	3	2
604	4	3	4	3	3	3	3	3	3	3	3	4	3	3	3	3	3	3	3	3	3	2	3	3
605	1	1	1	3	3	3	3	2	2	2	2	2	2	2	2	3	3	2	3	3	3	2	2	2
606	2	2	2	2	2	2	2	2	2	2	2	2	2	2	2	2	2	2	2	2	3	1	2	2
607	1	1	1	2	2	2	2	2	1	2	2	2	2	2	2	2	2	1	2	2	1	2	2	2
608	3	3	3	2	2	2	2	2	2	2	2	3	2	2	2	3	2	2	2	2	2	3	2	2
609	3	3	3	3	3	3	3	3	3	3	3	3	3	3	3	3	3	3	3	3	3	3	3	3
610	4	4	4	2	2	2	3	3	3	3	3	3	4	3	3	3	4	3	3	2	3	4	3	3
611	2	3	2	2	1	2	2	2	2	2	2	2	2	2	2	2	2	2	2	1	4	2	2	2
612	3	3	3	3	3	3	3	3	3	3	3	3	3	2	3	3	3	3	3	3	3	4	3	2
613	1	1	1	1	2	1	1	1	1	1	1	2	1	2	2	2	2	1	1	1	1	2	1	1
614	2	2	2	3	3	3	3	3	3	3	3	3	3	3	3	4	4	3	3	3	3	4	3	3
615	3	3	3	4	4	4	4	3	3	4	3	3	3	4	3	3	3	4	4	4	4	5	4	3
616	4	4	3	4	4	4	4	4	4	4	4	4	3	4	4	4	4	4	4	4	4	4	4	4
617	5	5	5	3	3	3	3	4	4	4	3	3	3	4	4	3	4	3	3	3	4	3	4	3
618	3	3	3	3	3	3	3	3	3	3	3	3	3	3	3	3	3	3	3	3	3	3	3	3
619	5	5	5	3	3	3	3	4	4	4	3	4	4	4	4	3	3	3	3	3	4	4	3	3
620	5	5	5	3	3	3	3	4	4	4	3	4	4	4	3	4	4	4	3	3	5	3	4	3
621	1	2	1	3	2	4	3	2	2	2	2	2	2	3	2	2	2	2	3	2	2	2	3	2
622	4	4	4	3	3	3	3	4	4	4	4	4	4	3	4	3	4	4	3	3	3	3	4	3
623	2	2	2	3	4	3	3	3	3	3	3	3	3	3	3	2	2	3	3	3	2	2	3	3
624	5	5	5	4	3	4	4	4	4	4	4	4	4	4	4	4	4	3	4	4	4	4	4	5
625	5	5	5	4	3	4	4	4	4	4	4	5	5	4	4	4	4	4	4	4	4	4	4	5
626	2	2	2	5	4	5	4	3	3	4	4	4	4	3	4	3	4	4	4	4	4	3	4	4
627	1	2	2	3	3	3	3	2	2	2	2	2	2	2	3	2	2	2	3	2	3	3	2	3
628	2	1	2	3	3	3	3	2	2	3	3	2	2	2	3	2	2	3	3	3	3	2	3	3
629	5	4	5	2	3	2	3	3	3	3	3	3	3	3	3	3	4	4	3	3	3	3	2	4
630	2	3	2	3	3	3	3	3	3	3	3	3	3	2	3	3	4	3	3	3	4	4	3	3
631	2	3	2	3	3	2	3	2	3	3	3	3	3	3	3	3	2	3	3	3	3	4	3	3
632	1	1	1	2	2	2	2	2	1	2	2	2	2	2	2	2	2	2	2	2	2	2	2	2
633	5	5	5	3	3	3	3	4	4	4	4	4	4	4	4	3	5	4	4	4	4	4	4	4
634	5	5	5	3	3	3	3	4	4	3	3	3	4	3	3	4	4	4	3	3	4	4	4	3
635	2	2	2	3	3	3	3	2	2	3	3	3	3	3	3	3	3	3	3	3	3	3	2	3
636	5	5	4	3	3	3	3	4	4	4	4	4	4	4	4	4	3	4	3	3	4	4	4	4
637	4	4	4	3	3	3	3	3	3	3	3	3	3	3	3	4	4	3	3	3	3	4	2	3
638	2	2	2	3	2	3	3	2	2	2	2	2	2	3	2	3	2	2	2	2	2	3	3	2
639	2	1	2	3	3	3	3	2	3	2	3	3	3	3	3	3	3	2	3	3	3	3	2	3
640	4	4	4	3	3	3	3	4	4	3	3	4	4	3	4	4	4	4	3	3	3	4	4	3
641	4	4	4	3	3	3	3	3	3	3	3	3	3	3	3	3	2	3	3	3	3	4	3	3
642	4	3	4	3	2	3	3	3	3	3	3	3	4	3	3	3	3	3	3	3	3	4	3	3
643	5	5	4	3	2	3	3	4	4	3	3	3	3	4	3	3	3	4	3	3	3	3	3	3
644	2	2	2	5	5	4	4	3	3	4	4	4	4	3	3	3	4	4	4	4	4	4	4	4
645	1	1	1	3	2	3	2	2	2	2	2	3	2	1	2	2	1	2	2	2	3	2	2	2
646	5	5	5	3	3	3	3	4	4	4	4	4	4	4	4	4	4	4	3	3	3	3	4	4
647	4	4	4	4	3	4	4	4	4	4	4	4	3	4	4	4	5	4	4	4	3	4	5	4
648	1	1	1	3	3	3	3	2	2	2	2	3	3	2	2	2	2	2	2	3	2	3	2	2
649	5	5	5	1	1	1	2	3	3	3	3	3	3	3	3	3	4	3	2	2	3	3	3	3
650	5	4	5	3	3	3	3	4	4	4	4	4	4	4	3	4	5	4	3	3	4	4	4	4
651	4	3	3	3	3	2	3	3	3	3	3	3	3	3	3	3	3	3	3	3	3	3	3	3
652	5	5	4	3	3	3	3	4	4	3	4	4	3	4	4	3	4	4	3	3	4	4	3	4
653	4	4	4	2	2	2	2	3	3	3	3	3	3	3	3	3	3	3	2	2	4	3	3	3
654	1	1	2	3	3	3	3	2	2	2	2	3	3	2	2	2	2	2	3	2	2	2	3	3
655	5	5	5	3	3	3	3	4	4	4	4	4	4	4	4	4	4	4	4	3	3	3	4	4
656	4	4	4	3	3	3	3	3	3	3	3	3	3	3	3	3	4	3	3	3	3	3	3	3
657	2	2	2	4	4	3	4	3	3	3	3	4	3	3	3	4	2	4	3	3	2	3	4	4
658	4	3	4	2	2	1	2	3	3	3	3	3	3	3	2	3	3	3	2	2	2	4	3	3
659	3	3	3	2	2	2	2	3	2	2	2	3	3	3	3	3	4	2	2	2	2	2	3	3
660	4	4	4	2	2	2	2	3	3	3	3	3	3	3	3	4	3	3	2	2	3	3	2	2
661	1	1	1	3	3	3	3	2	2	2	2	3	2	2	3	3	2	2	3	3	2	3	3	3
662	3	3	3	4	4	4	4	3	3	4	4	4	3	4	3	4	4	4	4	4	5	4	3	4
663	2	2	2	2	2	2	2	2	2	2	2	3	2	2	2	2	2	2	2	2	2	2	3	2
664	5	5	5	3	3	3	3	4	4	4	4	4	4	3	4	3	4	4	3	3	3	4	4	4
665	5	4	4	4	3	4	4	4	4	4	4	4	4	4	3	4	3	4	4	4	4	3	4	4
666	1	2	1	3	3	3	3	2	2	2	2	3	2	3	2	2	2	3	3	2	2	3	3	2
667	5	5	5	3	3	3	3	4	4	4	4	4	4	4	3	3	3	4	4	3	2	4	4	4
668	5	5	4	2	2	2	3	3	3	3	3	3	3	2	3	3	3	3	3	3	4	3	3	3
669	3	3	4	3	3	3	3	3	3	3	3	3	3	3	3	3	3	3	3	3	3	3	3	3
670	2	2	2	3	3	3	3	2	2	3	3	3	3	2	3	3	3	3	3	3	2	3	2	3
671	3	3	3	2	2	2	2	3	2	2	2	3	3	2	3	3	3	2	2	2	3	3	1	2
672	5	5	5	4	4	4	4	4	4	4	4	4	4	4	4	3	3	4	4	4	4	4	4	3
673	1	1	1	2	2	2	2	1	1	2	2	2	2	2	1	2	2	1	2	2	2	1	3	1
674	3	3	3	3	3	3	3	3	3	3	3	3	4	3	3	3	4	3	3	3	3	4	3	3
675	2	2	2	3	3	3	3	3	3	3	3	3	3	3	3	3	3	3	3	3	3	3	2	3
676	3	3	3	1	1	1	2	2	2	2	2	2	2	2	2	2	1	2	2	1	3	2	2	2
677	5	5	4	3	3	3	3	4	4	4	4	4	4	4	4	4	5	4	3	3	4	4	4	4
678	5	5	4	3	3	3	3	4	4	3	4	4	4	4	4	3	4	4	3	3	3	5	4	3
679	4	4	4	2	2	2	3	3	3	3	3	3	3	3	3	3	3	3	3	2	4	4	3	2
680	1	2	1	3	3	2	3	2	2	2	2	2	1	2	2	2	2	2	3	2	2	2	2	3
681	4	5	4	3	3	3	3	4	4	4	4	4	4	4	4	4	4	4	3	3	4	5	3	4
682	2	2	2	3	3	3	3	3	3	3	3	4	3	3	2	3	4	3	3	3	3	4	2	3
683	5	5	4	3	3	3	3	4	4	4	4	4	4	4	4	5	3	4	4	4	4	4	3	4
684	3	3	3	2	2	2	2	2	2	2	2	2	2	2	2	2	3	2	2	2	2	3	3	2
685	2	2	2	3	3	3	3	2	3	3	3	3	3	3	3	3	2	3	3	3	3	3	3	3
686	1	1	2	3	3	3	3	2	2	3	3	3	3	3	3	3	2	3	3	3	3	3	3	3
687	4	4	4	2	3	3	3	3	3	3	3	4	3	3	3	3	4	3	3	3	3	4	2	3
688	3	3	3	1	1	1	2	2	2	2	2	2	2	2	2	2	2	2	2	1	2	2	1	2
689	2	2	2	3	3	3	3	3	3	3	3	3	3	3	3	3	2	3	3	3	3	3	3	3
690	3	3	3	5	5	4	5	4	4	4	4	4	4	4	4	4	4	4	5	5	5	4	4	4
691	4	3	4	3	3	3	3	3	3	3	3	4	3	3	3	3	4	3	3	3	3	3	3	3
692	1	2	1	3	3	2	2	2	2	2	2	2	2	2	2	2	2	2	2	2	2	3	2	2
693	3	2	3	4	4	4	4	3	3	4	4	4	3	3	4	3	3	4	3	4	4	3	4	4
694	5	5	5	3	3	3	3	4	4	4	4	4	4	3	4	4	4	4	4	3	5	4	4	4
695	3	3	3	3	3	3	3	3	3	3	3	3	3	3	3	2	3	3	3	3	3	4	3	3
696	5	5	5	4	4	4	4	4	5	4	4	4	4	5	4	4	5	4	4	4	4	5	4	5
697	2	3	2	4	3	4	3	3	3	3	3	3	3	3	2	3	2	3	4	4	4	3	3	3
698	4	4	4	2	2	1	2	3	3	3	3	3	3	3	3	4	3	3	2	2	3	3	3	3
699	5	5	5	2	2	2	2	3	3	3	3	3	3	3	3	3	2	3	2	2	3	1	3	3
700	4	4	4	4	4	4	4	4	4	4	4	4	4	4	4	4	4	4	4	4	3	5	3	5
701	3	3	4	4	4	4	4	3	3	4	3	3	4	4	3	3	3	3	4	3	4	3	4	4
702	4	4	4	4	4	3	4	4	4	4	4	4	4	4	4	4	4	4	4	4	4	5	3	4
703	2	2	2	4	4	4	3	3	3	3	3	3	4	4	3	3	3	3	3	3	4	3	3	3
704	5	4	5	3	3	3	3	4	4	4	4	4	4	4	3	4	3	4	3	3	4	4	4	3
705	5	4	5	3	3	3	3	4	4	4	4	4	4	4	4	3	4	4	3	3	3	4	4	4
706	2	2	2	3	3	3	3	2	2	3	2	3	3	2	3	3	3	3	3	2	3	3	3	3
707	4	4	4	3	3	3	3	4	3	4	3	4	3	3	4	2	3	3	3	3	4	3	3	3
708	3	3	3	2	2	2	2	2	2	2	2	3	2	2	2	2	3	2	2	2	3	3	2	2
709	5	5	5	3	3	3	3	4	4	4	4	4	4	5	4	4	5	4	3	3	4	4	4	4
710	2	2	2	3	2	3	2	2	2	2	2	3	2	3	2	3	3	2	2	2	3	2	2	3
711	4	4	3	4	5	3	4	4	4	4	4	4	4	4	4	4	4	4	4	4	4	4	4	4
712	1	2	1	3	3	3	3	2	2	2	2	3	2	3	2	3	2	2	2	3	1	3	2	3
713	1	2	1	3	3	3	3	2	2	2	3	3	2	2	2	3	2	3	3	3	3	2	3	3
714	4	3	4	3	3	3	3	3	3	3	3	3	3	3	3	3	3	3	3	2	4	3	3	3
715	4	4	4	5	4	5	5	4	4	4	4	4	5	4	4	4	5	4	4	4	5	5	4	5
716	5	4	5	2	2	3	3	3	3	3	3	3	4	3	3	3	3	3	3	2	3	3	3	3
717	3	2	3	4	4	4	4	3	3	4	4	4	3	4	3	3	4	4	4	4	4	3	4	4
718	4	4	4	4	3	4	4	4	4	4	4	4	4	4	4	4	4	4	4	4	4	4	4	4
719	1	1	1	4	4	4	3	3	3	3	3	3	3	3	3	2	3	3	3	3	3	3	3	3
720	5	5	4	2	2	3	3	4	4	3	3	4	3	4	4	3	3	4	3	3	4	3	3	3
721	2	2	2	3	3	3	3	3	3	2	3	3	3	2	3	3	3	3	3	3	3	3	4	4
722	2	1	2	4	3	4	3	3	3	3	3	3	3	3	3	3	3	3	3	3	3	3	3	4
723	1	1	2	2	2	2	2	2	2	2	2	2	2	2	2	1	2	2	2	2	2	1	3	2
724	5	5	5	3	2	3	3	4	4	4	4	4	4	4	4	4	3	4	3	3	3	4	5	3
725	2	2	2	4	4	4	4	3	3	3	3	3	3	3	3	3	4	3	4	3	4	3	3	4
726	2	3	2	4	3	4	3	3	3	3	3	3	4	4	4	3	3	3	3	3	3	3	3	3
727	3	4	3	4	4	4	4	4	4	4	4	4	4	4	4	4	4	4	4	4	4	4	4	4
728	5	5	5	4	3	4	4	4	4	4	4	4	5	5	4	5	5	4	4	4	5	5	4	5
729	3	3	3	2	2	2	2	2	2	2	2	2	2	2	2	2	2	2	2	2	2	2	2	3
730	3	3	3	4	4	4	4	3	3	4	4	3	3	4	4	3	4	3	4	4	4	4	4	4
731	5	5	5	3	3	3	3	4	4	4	4	4	4	4	3	4	4	4	3	3	4	5	4	3
732	3	3	3	3	3	3	3	3	3	3	3	3	3	3	3	3	3	4	3	3	3	3	3	3
733	1	2	1	2	2	2	2	2	2	2	2	2	2	2	2	2	3	2	2	2	2	2	2	2
734	2	2	3	4	4	4	4	3	3	3	3	3	3	4	3	3	3	2	3	3	3	3	3	2
735	2	2	2	3	3	3	3	2	2	3	3	3	3	3	3	3	3	3	2	3	2	2	2	3
736	3	3	3	2	2	2	2	2	2	2	2	2	3	3	2	3	3	2	2	2	2	3	2	2
737	2	2	3	3	4	3	3	3	3	3	3	3	3	3	3	3	3	3	3	3	3	3	3	4
738	4	4	4	3	2	3	3	3	3	3	3	3	3	4	3	3	4	4	3	3	2	4	3	4
739	2	3	2	4	4	4	4	3	3	4	4	4	4	4	3	4	4	4	4	4	4	4	3	4
740	3	3	3	3	3	3	3	3	3	3	3	3	3	3	3	2	3	3	3	3	4	4	3	3
741	5	5	5	2	2	2	2	4	4	3	3	4	3	4	3	3	4	3	3	3	3	4	3	3
742	3	3	3	3	4	3	3	3	3	3	3	3	4	3	3	4	3	3	3	3	3	3	2	4
743	2	2	2	2	2	2	2	2	2	2	2	2	2	3	2	2	3	2	2	1	2	2	2	2
744	3	3	4	2	2	2	2	3	3	3	2	3	2	2	2	2	2	3	2	2	3	3	3	3
745	2	2	2	3	3	3	3	3	3	3	3	3	3	3	3	3	3	3	3	3	4	3	3	4
746	4	4	4	3	3	3	3	3	3	4	3	4	4	3	4	4	4	3	3	3	3	3	4	3
747	2	2	2	3	3	3	3	2	2	2	2	2	3	3	2	2	3	2	3	3	3	3	3	2
748	4	4	4	3	3	3	3	4	4	4	3	4	4	4	4	4	3	4	3	3	3	4	5	4
749	3	3	3	3	2	3	3	3	3	3	3	3	3	3	3	3	3	3	2	3	4	3	3	3
750	4	4	4	2	2	2	2	3	3	3	2	3	3	3	3	3	3	3	2	2	3	2	2	2
751	1	1	1	4	3	4	3	2	2	3	3	3	2	3	3	2	3	3	3	3	2	3	3	3
752	2	2	2	3	3	3	3	2	3	3	2	2	2	2	2	3	2	2	3	3	3	3	3	3
753	3	3	3	3	3	3	3	3	3	3	3	3	4	4	3	4	3	3	3	3	3	2	3	4
754	5	5	5	1	1	2	2	3	3	3	3	3	3	3	3	3	2	3	2	2	3	3	3	3
755	4	4	4	3	3	3	3	3	3	4	3	4	3	4	3	3	3	4	3	3	3	3	3	4
756	2	2	2	2	2	2	2	2	2	2	2	2	2	2	2	2	2	2	2	2	2	3	2	2
757	3	4	3	4	4	4	4	4	3	4	4	4	4	4	4	4	5	4	4	4	4	5	3	4
758	1	1	1	4	3	4	3	2	2	2	3	3	3	3	2	2	3	3	3	3	2	3	3	3
759	4	4	4	4	3	4	4	4	4	4	4	4	4	4	4	4	4	4	4	4	4	4	4	4
760	5	5	4	2	2	2	3	3	3	3	3	3	3	3	3	3	3	3	3	2	3	3	3	3
761	5	5	5	5	4	4	4	5	5	5	5	4	5	5	5	4	5	5	5	4	5	5	5	5
762	2	2	2	3	3	3	3	2	2	2	3	3	3	3	2	3	2	3	2	3	3	3	2	3
763	5	5	5	3	3	3	3	4	4	4	4	4	4	4	4	4	5	4	3	3	3	4	4	4
764	3	2	3	4	3	4	3	3	3	3	3	3	4	3	3	3	3	3	3	4	4	3	3	4
765	4	4	4	4	4	3	4	4	4	4	4	4	4	4	4	4	4	4	4	3	4	5	4	4
766	3	4	3	3	3	3	3	3	3	3	3	3	3	3	3	3	2	3	3	3	4	3	4	3
767	4	4	4	5	5	5	5	4	5	4	5	4	4	5	5	4	5	5	5	5	5	5	5	5
768	2	3	2	4	3	4	4	3	3	3	3	4	4	4	3	4	3	3	3	4	3	3	3	4
769	2	2	2	3	2	3	3	2	2	2	2	3	3	2	2	2	2	2	2	2	2	2	2	2
770	5	5	5	1	1	1	2	3	3	3	3	4	3	3	3	3	3	3	2	2	3	2	3	3
771	5	5	5	4	4	4	4	4	4	4	4	4	4	4	4	4	5	4	4	4	4	4	4	4
772	2	2	3	3	3	3	3	3	2	3	3	3	3	2	3	3	4	3	3	3	3	3	3	4
773	4	4	3	3	4	3	3	3	4	3	3	3	3	3	4	3	4	3	3	3	4	4	3	3
774	2	2	2	3	3	3	3	3	3	3	3	3	3	3	3	2	3	3	3	3	3	3	3	3
775	5	5	5	3	3	2	3	4	4	4	3	4	4	3	4	3	4	4	3	3	4	3	4	4
776	1	1	1	5	5	5	4	3	3	3	4	3	4	4	3	3	3	3	4	4	4	4	4	3
777	2	3	2	1	1	1	1	2	2	1	2	2	2	2	2	2	2	2	2	1	2	1	2	1
778	5	5	5	4	4	4	4	4	5	4	4	4	4	4	5	4	5	4	4	3	5	4	4	4
779	4	4	3	3	3	3	3	3	3	3	3	3	3	3	3	3	4	3	3	3	4	3	3	3
780	5	5	5	2	2	2	3	4	4	3	3	4	3	3	4	3	4	3	3	3	4	3	4	3
781	1	1	1	3	3	3	3	2	2	2	2	2	2	2	2	2	3	2	3	3	2	3	2	3
782	3	3	2	3	3	3	3	3	3	3	3	3	3	3	3	3	3	3	3	3	4	4	3	3
783	1	1	1	3	3	3	3	2	2	2	2	2	2	2	2	3	3	2	2	3	2	2	3	2
784	5	5	5	4	3	4	4	4	4	4	4	4	4	4	4	4	4	4	4	4	4	4	4	4
785	5	5	5	2	2	3	3	4	4	3	4	3	4	4	3	4	3	4	3	3	4	4	3	4
786	2	2	2	2	2	2	2	2	2	2	2	2	2	2	3	2	3	2	2	2	1	3	2	2
787	3	3	3	4	4	4	4	4	3	4	4	3	4	4	3	4	4	3	4	4	3	4	4	4
788	3	3	3	3	3	3	3	3	3	3	3	3	3	3	3	3	4	3	3	3	3	3	3	4
789	1	1	2	3	3	3	3	2	2	3	3	3	3	3	3	3	2	3	3	2	3	3	2	3
790	2	2	2	2	2	2	2	2	2	2	2	2	2	2	3	2	1	2	2	2	2	2	2	2
791	5	4	4	2	2	2	3	3	3	3	3	3	3	3	3	4	4	3	3	3	3	3	3	3
792	3	3	3	4	3	4	4	3	3	3	3	4	4	3	3	3	3	3	4	3	3	3	3	4
793	5	5	4	4	4	4	4	4	4	4	4	4	4	4	4	3	4	4	4	4	5	3	4	4
794	3	3	3	3	2	4	3	3	3	3	3	3	3	3	3	3	2	3	3	3	3	3	2	3
795	2	1	2	3	3	3	3	2	2	2	2	2	2	3	2	2	2	2	2	3	3	2	1	2
796	3	3	3	4	4	4	4	4	4	4	4	4	4	4	4	3	3	4	4	4	3	4	4	4
797	4	3	4	3	2	3	3	3	3	3	3	3	3	3	3	3	3	3	3	3	3	4	3	3
798	5	5	5	3	2	3	3	4	4	4	3	4	4	4	4	3	3	4	3	3	4	4	3	3
799	1	1	2	3	3	3	3	2	2	2	3	3	2	2	2	2	2	2	3	3	3	3	2	2
800	3	3	3	4	4	3	4	3	3	4	4	4	4	4	3	4	4	3	4	3	5	4	3	4
801	5	4	5	1	1	1	2	3	3	3	3	3	3	3	3	3	3	3	2	2	2	3	4	3
802	5	5	5	3	3	3	3	4	4	4	4	4	4	4	4	4	4	3	3	3	3	5	3	4
803	3	2	3	3	3	3	3	3	3	3	3	3	3	2	3	3	3	3	3	3	4	3	3	3
804	1	1	1	3	2	3	2	2	2	2	2	2	2	2	2	2	2	2	3	2	3	3	2	2
805	4	3	4	3	3	3	3	3	3	3	3	3	4	3	3	3	3	3	3	3	3	3	3	3
806	2	1	2	2	2	2	2	2	2	2	2	2	2	2	2	2	3	2	2	2	2	2	2	2
807	4	4	4	3	3	3	3	4	4	4	4	4	4	4	4	4	4	4	4	4	4	5	4	4
808	1	1	2	2	1	2	1	1	2	1	1	2	2	1	2	2	1	1	1	1	1	1	1	1
809	1	1	1	4	5	4	4	3	3	3	3	3	3	3	3	3	3	3	3	4	4	3	3	3
810	2	2	2	2	3	2	2	2	2	2	2	3	2	2	2	2	2	2	2	2	3	2	2	1
811	2	2	2	4	4	4	4	3	3	3	3	4	3	3	3	3	3	3	4	3	4	4	4	3
812	3	3	3	2	3	2	2	3	3	3	3	3	3	3	3	2	3	3	3	2	3	3	3	3
813	3	3	3	3	2	3	3	3	3	3	3	3	3	3	3	3	3	3	3	3	3	4	3	4
814	3	3	3	3	3	2	3	3	3	3	3	3	3	3	3	3	2	3	3	3	2	4	3	3
815	2	2	2	4	4	3	4	3	3	3	3	3	3	3	3	3	3	4	4	3	2	4	3	4
816	3	3	3	3	2	3	3	3	3	3	3	3	4	3	3	3	4	4	3	3	3	3	4	3
817	2	1	2	3	3	3	3	2	2	2	2	3	2	2	2	2	2	2	3	2	3	2	2	2
818	4	4	4	2	2	2	2	3	3	3	3	3	3	4	3	3	4	3	2	2	3	3	3	3
819	4	4	4	3	3	3	3	3	4	3	3	3	4	4	3	3	3	4	3	3	3	3	3	3
820	2	3	2	4	4	4	4	3	3	3	3	3	3	3	3	3	3	3	4	3	4	3	3	4
821	3	4	2	4	5	4	4	4	4	4	4	4	4	4	4	4	4	3	4	4	4	3	4	4
822	3	3	3	4	4	4	4	3	4	4	4	4	4	4	4	3	4	3	4	4	4	4	4	4
823	4	3	4	3	3	3	3	3	3	3	3	3	4	3	3	3	4	3	3	3	3	4	3	4
824	1	1	1	2	2	2	2	2	2	2	2	2	2	2	2	1	2	2	2	2	2	2	2	2
825	4	4	4	3	3	3	3	3	3	3	3	4	4	3	3	3	3	3	3	3	3	4	3	3
826	1	1	1	4	3	4	3	2	2	3	3	2	3	3	2	2	3	3	3	3	4	4	3	2
827	1	1	1	2	2	2	2	1	2	2	2	2	1	2	2	2	2	2	2	2	2	2	1	2
828	4	5	4	3	3	2	3	4	4	3	3	4	4	4	3	4	4	4	3	3	3	4	4	4
829	1	2	1	2	2	2	2	2	2	2	2	2	2	2	2	2	3	2	2	2	2	3	2	2
830	2	2	2	3	3	3	3	3	2	2	2	3	2	3	2	3	2	2	3	3	3	3	2	3
831	2	2	2	4	4	4	4	3	3	3	3	3	3	3	3	3	3	3	4	3	3	2	3	3
832	3	3	3	4	3	4	4	3	3	3	3	3	3	3	3	3	4	3	3	3	4	3	3	4
833	1	2	1	4	4	4	3	3	3	3	3	3	3	4	3	3	2	3	3	3	2	2	3	3
834	5	5	5	3	3	3	3	4	4	4	4	4	4	4	4	4	4	4	3	3	3	4	4	4
835	5	4	5	5	4	5	5	5	5	5	5	5	5	5	5	5	5	5	5	5	5	5	5	5
836	2	3	3	3	3	3	3	3	3	3	3	3	3	3	3	3	3	3	3	3	3	4	3	4
837	3	3	3	2	2	2	2	3	3	3	2	3	3	2	3	3	3	3	2	2	3	3	3	3
838	2	2	2	3	3	3	3	3	2	3	3	3	3	3	2	2	3	3	3	3	3	4	2	3
839	2	2	3	3	3	3	3	3	2	3	3	3	3	3	2	2	3	3	3	3	3	3	2	3
840	3	3	3	3	3	3	3	3	3	3	3	3	3	3	3	3	3	3	3	3	4	4	3	4
841	4	3	4	4	4	4	4	4	4	4	4	4	4	4	4	4	5	4	4	4	3	5	4	5
842	4	4	4	3	3	3	3	4	4	4	4	4	4	3	4	3	4	4	4	3	4	4	4	5
843	5	5	5	3	3	3	3	4	4	4	4	4	4	4	3	3	4	3	3	3	4	4	4	3
844	5	5	5	4	4	4	4	4	4	4	4	4	4	4	4	5	4	4	3	4	5	3	4	4
845	3	3	3	3	3	3	3	3	3	3	3	4	3	3	3	3	3	4	3	3	3	4	3	3
846	1	1	1	4	4	4	3	3	2	3	3	3	3	3	3	3	4	3	3	3	2	4	3	3
847	4	4	4	3	3	2	3	3	3	3	3	3	3	3	3	3	3	3	3	3	3	4	4	4
848	4	4	4	4	3	3	4	4	4	4	4	4	4	4	4	4	3	4	4	4	3	4	4	4
849	3	3	3	4	4	4	4	4	3	3	4	4	4	4	3	3	4	4	4	4	3	4	4	4
850	3	3	3	3	2	4	3	3	3	3	3	3	3	3	3	3	3	3	3	3	4	3	4	3
851	5	5	5	3	4	3	4	4	4	4	4	4	4	4	4	5	4	4	3	3	5	4	4	4
852	3	2	3	3	3	2	3	3	3	3	3	3	3	2	3	3	2	3	3	3	3	3	3	3
853	5	4	5	3	3	3	3	4	4	4	4	4	4	4	3	4	3	4	3	4	4	3	4	4
854	5	5	5	3	2	3	3	4	4	4	3	4	4	3	4	4	4	4	3	3	4	4	4	4
855	1	1	1	3	3	3	3	2	2	2	2	3	2	2	2	2	2	3	2	2	2	3	2	2
856	5	5	5	1	1	1	2	3	3	3	2	3	3	3	3	3	3	2	2	2	3	2	3	2
857	5	4	5	3	3	3	3	4	4	4	4	4	4	4	3	4	4	4	3	4	4	4	4	4
858	5	5	5	2	2	2	3	4	4	3	3	4	3	4	3	4	4	3	2	3	3	4	3	3
859	5	5	5	5	4	4	4	5	5	5	5	4	5	5	5	5	5	5	5	4	5	5	5	5
860	4	3	4	1	2	2	2	2	3	2	2	3	2	3	3	2	2	3	2	2	3	2	2	3
861	3	2	4	3	3	3	3	3	3	3	3	3	3	3	3	3	3	3	3	3	3	3	3	3
862	3	2	3	3	3	3	3	3	3	3	3	3	3	3	3	3	2	3	3	3	3	3	3	3
863	5	5	5	2	2	2	3	4	4	3	3	4	4	3	4	3	4	4	3	3	4	3	4	4
864	5	5	5	3	3	3	3	4	4	4	4	4	4	4	3	3	4	4	3	3	3	4	4	3
865	5	5	5	3	3	3	3	4	4	4	4	4	3	4	4	4	4	4	4	3	5	4	3	4
866	2	2	2	4	4	4	4	3	3	3	3	3	3	3	3	4	3	3	3	4	2	4	4	4
867	1	1	1	3	2	3	2	2	2	2	2	3	3	2	2	2	1	3	2	2	2	2	2	2
868	4	4	3	3	3	3	3	3	3	3	3	3	3	3	3	3	4	2	3	3	3	3	3	3
869	3	3	3	5	4	4	4	4	4	4	4	3	4	4	4	4	4	4	4	5	4	5	4	4
870	1	1	1	3	3	3	2	2	2	2	2	2	2	2	3	1	2	2	3	2	3	2	2	3
871	5	5	5	4	3	4	4	4	4	4	4	4	4	4	4	4	4	4	4	4	3	5	4	4
872	3	3	3	3	3	3	3	3	3	3	3	3	3	3	3	3	3	3	3	2	4	3	2	3
873	4	4	4	3	3	3	3	3	4	3	3	3	4	4	3	3	4	4	3	3	4	3	3	4
874	3	3	3	2	2	2	2	2	3	2	2	3	3	2	3	2	3	2	2	2	2	3	3	3
875	2	2	1	4	4	4	4	3	3	3	4	3	3	3	3	3	2	3	4	3	3	3	3	3
876	1	1	1	3	3	2	3	2	2	2	3	3	3	2	3	3	2	2	2	3	3	3	2	3
877	4	4	4	4	4	4	4	4	4	4	4	4	4	4	4	5	4	4	4	3	4	4	4	4
878	1	1	1	3	2	3	3	2	2	2	2	3	3	2	3	2	3	2	3	2	3	3	2	2
879	3	4	3	4	4	4	4	4	4	4	4	4	4	3	4	4	4	4	4	4	4	4	5	4
880	1	1	1	3	3	3	3	2	2	2	2	3	2	2	3	3	2	2	2	2	3	3	2	3
881	5	5	5	3	3	3	3	4	4	4	4	4	4	4	4	4	4	4	3	3	4	4	4	4
882	4	3	4	4	4	4	4	4	4	4	4	4	4	4	4	5	3	4	4	4	5	4	4	4
883	1	1	1	3	2	3	2	2	2	2	2	2	2	2	2	2	1	2	2	2	2	2	2	2
884	5	5	4	3	3	3	3	4	4	4	3	4	4	4	3	4	4	4	4	3	4	4	4	4
885	1	2	1	2	2	2	2	2	2	2	2	2	2	2	2	2	2	2	2	2	3	2	2	2
886	2	2	2	4	4	4	3	3	3	3	3	3	3	3	3	3	3	3	3	4	3	3	3	3
887	1	1	1	2	2	3	2	2	2	2	2	2	1	2	2	2	2	2	3	2	2	3	2	2
888	3	3	3	2	2	2	2	2	3	2	2	3	2	3	2	2	3	2	2	2	3	2	2	2
889	5	4	5	3	3	2	3	4	4	3	3	4	4	4	4	4	5	4	3	3	3	4	3	3
890	4	4	3	2	2	2	2	3	3	3	2	4	3	3	3	3	4	3	2	2	3	3	3	3
891	2	2	2	3	3	4	3	3	3	2	3	3	3	3	3	3	2	3	3	3	3	4	2	3
892	3	3	3	2	3	3	3	3	3	3	3	3	3	3	3	3	4	3	3	3	3	3	4	3
893	1	1	1	2	2	2	2	2	2	2	2	2	2	2	2	2	2	2	2	2	2	2	2	1
894	4	4	4	3	3	3	3	3	3	3	3	4	3	4	3	3	3	3	3	3	4	3	3	3
895	4	3	4	3	2	3	3	3	3	3	3	3	3	3	3	3	3	3	3	3	3	3	4	3
896	1	2	1	3	2	4	3	2	2	2	2	2	2	2	2	1	2	2	3	3	3	2	3	2
897	3	3	3	3	4	3	3	3	3	3	3	3	4	3	3	3	2	3	3	3	3	3	2	3
898	3	3	3	3	3	4	3	3	3	3	3	3	3	3	3	3	3	3	3	3	4	4	3	3
899	1	1	1	3	3	3	3	2	2	3	2	3	2	3	2	2	3	2	2	3	3	3	3	3
900	3	4	4	3	3	3	3	3	3	3	3	3	3	3	3	2	2	3	3	3	3	4	3	3
901	3	2	3	4	3	3	3	3	3	3	3	3	3	3	3	4	4	4	3	3	3	3	3	3
902	5	5	4	2	2	3	3	3	3	3	3	4	3	3	4	3	4	3	3	2	4	3	3	3
903	2	2	2	5	5	5	4	4	3	4	4	3	3	4	4	4	3	4	4	4	4	4	4	4
904	4	3	4	3	3	3	3	3	3	3	3	3	3	3	3	3	3	3	3	3	2	3	3	3
905	4	4	4	4	4	3	4	4	4	4	4	4	4	4	4	4	5	4	4	4	5	5	4	4
906	5	4	4	2	2	2	2	3	3	3	3	3	3	3	3	3	2	3	2	2	3	3	3	2
907	4	4	3	5	5	5	5	4	4	5	5	5	4	5	4	4	4	4	5	5	5	4	5	4
908	3	3	3	3	3	3	3	3	3	3	3	3	3	3	3	3	4	3	3	3	2	4	3	3
909	1	1	1	4	4	4	3	2	3	3	3	2	4	3	3	3	3	3	3	3	3	3	3	3
910	1	1	2	4	4	4	3	3	3	3	3	3	3	3	3	3	4	3	4	3	4	3	3	3
911	5	5	5	3	2	3	3	4	4	4	3	4	3	4	4	3	4	4	3	3	4	3	4	3
912	3	3	2	4	4	4	4	3	3	3	3	3	4	3	3	3	4	3	4	3	3	4	3	4
913	2	2	2	4	4	4	4	3	3	3	3	3	3	4	3	4	4	3	4	4	4	4	3	4
914	1	1	1	4	4	4	3	2	2	3	3	3	3	3	3	3	2	2	3	3	3	2	3	3
915	5	4	5	2	2	2	3	3	3	3	3	3	4	3	4	3	3	3	2	2	2	2	3	3
916	3	3	3	2	3	2	2	3	3	3	3	3	2	3	3	3	3	3	3	3	3	3	3	3
917	2	1	2	3	3	3	3	2	2	3	3	2	2	3	3	2	3	3	3	3	2	3	2	3
918	3	3	3	4	3	4	4	3	4	3	3	3	3	4	3	3	4	3	4	4	4	4	3	3
919	1	1	1	4	4	3	3	2	2	3	3	3	3	3	2	2	3	3	3	3	3	3	2	3
920	2	3	2	4	4	3	3	3	3	3	3	3	3	3	3	4	4	3	4	3	4	3	4	4
921	5	4	4	2	2	2	3	3	3	3	3	3	3	3	3	4	3	3	3	2	4	3	3	3
922	1	1	1	4	4	4	3	3	3	3	3	3	4	3	4	3	2	3	3	4	2	3	3	3
923	2	2	2	4	4	4	4	3	3	3	3	3	4	3	3	3	3	3	3	3	3	3	3	3
924	1	1	1	3	2	3	2	2	2	3	2	2	2	2	2	2	1	3	2	3	2	1	3	2
925	5	5	5	3	3	4	4	4	4	4	4	4	4	4	4	4	5	4	3	4	4	3	4	4
926	4	4	4	5	5	5	5	4	4	5	5	5	4	5	5	4	4	4	4	5	5	4	5	5
927	3	3	3	4	4	4	4	3	4	3	3	4	4	4	4	4	3	3	3	4	3	3	4	4
928	3	3	3	4	4	4	4	3	4	4	4	4	4	3	4	4	5	4	4	4	4	4	4	4
929	3	3	3	3	3	3	3	3	3	3	3	3	3	3	3	3	2	3	3	3	2	3	3	3
930	4	4	3	3	3	3	3	3	4	3	3	4	3	3	3	3	3	3	3	3	3	3	4	3
931	4	4	4	2	2	2	2	3	3	2	2	2	3	3	3	3	3	2	2	2	2	3	3	2
932	5	5	5	3	3	3	3	4	4	4	4	4	3	4	4	4	4	4	4	3	4	4	4	4
933	4	3	4	3	2	3	3	3	3	3	3	3	4	3	3	3	3	3	3	3	4	2	4	3
934	3	2	3	2	2	2	2	2	2	2	2	2	2	2	2	3	2	2	2	2	2	2	2	2
935	5	4	5	5	4	5	5	5	5	5	5	5	5	5	5	4	5	5	5	5	5	5	5	5
936	1	1	1	4	4	4	3	2	3	3	3	3	3	3	4	3	3	3	3	3	3	3	3	4
937	5	5	5	2	1	3	3	3	4	3	3	3	3	3	3	3	3	4	3	3	3	3	4	3
938	1	1	1	2	2	2	2	1	1	1	1	2	2	1	1	1	2	2	2	1	2	1	1	1
939	5	5	5	3	2	3	3	4	4	4	4	4	4	3	4	4	3	3	3	3	3	4	4	4
940	3	4	3	2	2	1	2	3	2	2	2	3	3	2	2	2	2	2	2	2	2	2	2	2
941	1	1	1	3	3	3	3	2	2	2	3	2	2	3	3	2	3	3	3	3	3	2	3	3
942	2	2	2	3	3	3	3	2	2	3	3	3	2	3	3	3	3	3	3	3	3	3	3	3
943	1	2	1	2	2	2	2	2	2	2	2	3	2	1	2	3	2	2	2	2	2	2	3	2
944	3	3	4	4	4	3	4	3	4	4	4	3	4	4	3	3	4	3	4	4	4	4	4	4
945	4	4	4	4	3	4	4	4	4	4	4	4	4	4	4	4	4	4	4	4	4	5	4	4
946	3	3	3	4	4	4	4	4	3	4	4	4	4	4	4	3	4	3	4	3	4	4	4	5
947	2	2	2	3	2	3	2	2	3	2	2	2	3	2	2	2	3	2	2	2	2	2	2	2
948	5	5	5	1	1	1	2	3	3	3	2	3	3	2	3	2	2	3	2	2	3	3	2	3
949	4	3	5	3	3	3	3	3	3	3	3	3	4	3	3	4	3	3	3	3	3	4	3	4
950	3	3	3	3	3	3	3	3	3	3	3	3	3	3	3	3	3	3	3	3	4	3	3	2
951	3	3	3	4	4	4	4	3	4	4	4	4	4	4	3	4	3	4	4	4	4	4	4	4
952	3	3	3	2	2	2	2	3	2	3	2	3	3	3	3	2	2	3	2	2	3	3	2	3
953	4	4	4	5	4	5	5	4	4	4	4	4	5	4	4	4	4	4	4	4	4	4	4	5
954	2	2	2	4	4	4	4	3	3	3	4	4	3	3	3	4	3	4	3	3	4	4	3	3
955	3	3	3	3	2	3	3	3	3	3	3	3	3	3	3	3	3	3	3	2	4	4	3	3
956	4	4	4	5	5	5	5	5	5	5	5	5	5	5	5	5	4	5	5	5	5	5	5	5
957	4	4	4	3	3	3	3	3	3	3	3	3	3	3	3	2	3	3	3	3	3	4	3	3
958	2	2	2	5	4	5	4	3	3	3	3	3	4	4	3	3	3	3	4	4	4	4	4	3
959	1	2	1	2	2	3	2	2	2	2	2	2	2	2	2	2	2	2	2	2	2	3	2	2
960	5	5	5	5	5	4	5	5	5	5	5	5	5	5	5	5	5	5	5	5	5	5	5	5
961	3	3	3	4	4	4	4	4	3	4	4	4	3	4	3	4	4	4	4	4	4	4	4	4
962	3	4	3	3	3	3	3	3	3	3	3	3	3	3	3	3	4	3	3	3	4	3	3	3
963	4	4	4	3	3	3	3	4	3	3	3	3	3	3	3	3	3	4	3	3	3	4	3	3
964	1	2	1	3	3	3	2	2	2	2	2	3	2	2	2	2	2	2	2	3	2	2	2	2
965	3	2	4	4	3	4	4	3	3	3	3	3	3	3	3	3	3	4	4	3	3	3	3	3
966	3	3	3	2	2	2	2	3	3	3	3	3	3	3	3	3	2	3	2	2	3	3	3	3
967	4	4	5	2	2	2	2	3	3	3	3	3	3	3	3	3	3	3	2	2	3	3	3	3
968	3	2	3	4	4	4	4	3	3	3	4	4	4	4	4	3	3	4	4	4	4	4	4	4
969	5	5	5	4	4	4	4	4	4	4	4	4	4	4	4	4	4	4	4	4	5	4	5	5
970	3	3	3	3	3	3	3	3	3	3	3	3	3	3	3	3	3	3	3	3	3	3	3	3
971	2	2	2	2	1	2	2	2	2	2	2	2	2	2	2	2	2	2	2	2	3	2	2	2
972	3	3	3	5	4	4	4	4	4	4	4	4	4	4	3	4	4	4	4	4	4	4	4	4
973	3	3	3	3	3	3	3	3	3	3	3	3	3	2	3	3	3	3	3	3	3	3	4	3
974	1	1	1	5	4	4	4	3	3	3	4	3	3	3	3	3	3	3	4	4	4	4	4	4
975	3	3	3	3	2	3	3	3	3	3	3	3	3	3	3	2	3	3	3	3	3	3	3	3
976	2	2	2	2	2	2	2	2	2	2	2	2	2	2	2	2	3	2	2	2	2	2	2	2
977	1	1	1	3	3	3	3	2	2	2	2	2	2	2	2	2	1	2	2	3	2	2	1	2
978	3	3	4	4	5	4	4	4	4	4	4	4	4	4	4	4	4	4	4	4	4	4	4	4
979	4	4	4	3	3	3	3	3	3	3	3	4	3	3	3	3	3	3	3	3	4	3	3	3
980	5	5	4	3	3	3	3	4	4	3	3	4	3	4	4	3	3	3	3	3	3	4	3	4
981	3	3	3	3	3	3	3	3	3	3	3	3	3	3	3	3	3	3	3	3	3	3	3	3
982	4	4	4	3	3	3	3	3	4	3	3	4	3	4	3	4	4	3	3	3	3	3	3	3
983	2	2	2	4	4	4	4	3	3	3	3	4	4	3	3	3	3	3	4	3	2	3	3	3
984	1	1	1	3	3	3	3	2	2	2	3	3	2	2	2	2	2	3	3	3	3	2	2	3
985	3	4	3	2	3	2	2	3	3	3	3	3	3	3	3	3	3	3	3	2	3	2	3	2
986	4	4	4	4	4	4	4	4	4	4	4	4	4	4	4	4	4	4	4	4	4	4	4	5
987	1	2	1	4	4	4	4	3	3	3	3	4	3	4	2	2	4	3	4	3	3	2	3	3
988	2	3	2	4	3	4	3	3	3	3	3	3	3	3	3	3	3	3	3	3	3	3	3	3
989	3	3	3	3	3	3	3	3	3	3	3	3	3	4	3	3	2	3	3	3	3	3	3	4
990	1	1	1	3	3	3	3	2	2	2	2	2	2	2	2	2	2	2	3	3	2	3	3	2
991	5	4	5	3	3	4	3	4	4	4	4	5	4	4	4	4	4	4	4	3	4	4	4	4
992	2	2	2	5	5	5	4	3	3	4	4	3	4	3	3	4	4	4	4	5	4	4	4	4
993	1	1	2	2	2	2	2	2	2	2	2	2	2	2	2	3	1	2	2	2	2	2	1	2
994	5	5	5	3	3	2	3	4	4	4	4	4	4	5	4	4	4	3	3	3	5	4	4	4
995	5	5	5	4	5	4	4	5	5	4	4	5	5	4	5	4	5	4	4	4	5	4	4	5
996	4	4	4	4	4	4	4	4	4	4	4	4	4	4	4	5	4	4	4	4	5	4	4	4
997	1	1	2	3	3	3	3	2	2	2	2	3	2	3	2	3	2	2	3	3	2	2	2	2
998	3	3	3	3	2	2	3	3	3	3	3	3	3	3	3	3	3	3	3	3	3	3	3	3
999	3	2	3	3	3	3	3	3	3	3	3	3	2	2	3	2	3	3	3	3	3	3	3	3
1000	3	3	3	4	3	4	4	3	3	3	4	4	3	4	3	4	4	4	4	3	4	4	4	4
1001	2	2	1	3	3	3	3	2	2	3	2	2	3	3	2	2	2	2	3	2	3	3	3	3
1002	4	4	4	3	3	3	3	3	3	3	3	3	3	3	3	4	4	3	3	3	3	4	3	3
1003	3	3	3	2	2	2	2	3	2	2	2	3	2	3	3	2	3	3	2	2	3	2	3	2
1004	4	4	4	1	1	1	2	2	2	2	2	2	3	2	2	2	3	2	1	1	3	1	2	2
1005	2	2	2	4	4	4	4	3	3	3	3	3	3	4	3	4	3	3	4	3	3	3	3	4
1006	1	2	1	3	3	3	3	2	2	2	2	3	2	2	3	2	3	2	2	2	3	3	2	2
1007	2	2	3	3	3	3	3	3	3	3	3	3	3	3	3	3	3	3	3	3	4	3	4	3
1008	4	4	4	2	2	2	2	3	3	3	2	3	3	3	2	3	3	3	2	2	3	2	2	2
1009	4	4	4	3	3	3	3	3	4	4	3	4	3	4	3	4	4	4	3	3	4	3	4	4
1010	2	2	2	3	3	3	3	3	3	3	3	3	3	3	3	2	3	3	3	3	2	4	3	3
1011	2	3	2	3	3	3	3	3	3	3	3	3	3	3	3	3	3	3	3	3	3	3	3	3
1012	4	4	4	2	2	2	3	3	3	3	3	3	3	3	3	3	4	3	3	2	3	3	3	3
1013	5	4	4	3	2	3	3	4	4	3	3	4	4	4	4	4	5	3	3	3	3	3	3	3
1014	4	3	4	4	4	4	4	4	4	4	4	4	3	4	4	4	4	4	4	4	4	3	4	4
1015	5	5	5	3	4	3	4	4	4	4	4	4	4	5	4	4	4	4	4	4	4	4	4	4
1016	3	3	3	3	3	3	3	3	3	3	3	3	3	3	3	3	3	3	3	3	3	3	3	3
1017	3	3	3	3	3	3	3	3	3	3	3	3	3	3	3	3	3	3	3	3	3	3	3	4
1018	1	1	2	3	3	2	2	2	2	2	2	2	2	2	2	2	2	3	2	2	3	2	1	2
1019	3	3	3	3	3	3	3	3	3	3	3	3	3	3	4	3	3	3	3	3	3	3	2	3
1020	3	3	3	3	3	3	3	3	3	3	3	3	3	3	3	3	4	3	3	3	3	3	4	3
1021	2	2	2	2	1	2	2	2	2	2	2	2	2	2	2	3	2	2	2	2	2	3	2	2
1022	3	3	3	3	2	3	3	3	3	3	3	3	3	3	3	3	4	3	3	3	3	3	3	3
1023	5	5	5	4	4	4	4	4	4	4	4	4	4	4	4	4	4	4	4	4	5	4	5	4
1024	3	4	3	2	2	2	2	3	3	3	3	2	3	3	3	2	4	3	3	3	3	4	3	3
1025	1	1	1	3	4	3	3	2	2	2	2	2	2	2	2	2	2	2	3	3	3	2	2	3
1026	4	4	4	3	3	3	3	4	4	4	3	4	4	3	4	3	4	3	4	3	4	3	3	3
1027	3	3	3	4	4	4	4	4	4	3	4	4	4	3	4	4	3	3	4	4	5	5	4	4
1028	3	3	3	4	4	4	4	4	4	4	4	4	4	4	3	4	4	3	4	4	4	4	4	4
1029	1	1	1	4	4	4	3	3	3	3	3	3	3	3	3	3	3	3	4	4	3	4	3	3
1030	5	4	5	2	2	2	3	3	3	3	3	4	3	3	3	3	4	3	2	2	4	4	3	4
1031	3	3	3	3	3	3	3	3	3	3	3	3	3	4	3	3	3	3	3	3	3	3	3	4
1032	4	3	3	3	2	3	3	3	3	3	3	3	3	3	3	2	3	3	3	3	3	3	3	3
1033	4	4	4	4	3	4	4	4	4	4	4	5	4	4	4	4	4	4	4	4	3	4	4	4
1034	1	1	1	4	4	4	3	3	3	3	3	3	3	3	3	4	3	3	3	3	2	4	3	3
1035	3	3	3	3	4	4	3	3	3	3	3	3	3	3	3	3	3	3	3	3	2	4	4	3
1036	4	4	4	4	3	4	4	4	4	4	4	4	4	4	3	4	5	4	4	4	4	3	4	4
1037	4	4	4	3	3	3	3	3	3	3	3	4	3	4	4	3	3	3	3	3	3	2	3	3
1038	3	3	3	2	2	2	2	3	3	3	2	3	3	3	3	3	2	3	2	2	3	3	3	3
1039	4	4	3	3	4	3	3	4	3	4	4	4	4	4	4	3	4	4	4	3	4	4	3	4
1040	4	4	4	3	3	3	3	3	4	3	4	3	3	3	4	3	5	4	3	3	4	3	4	4
1041	4	4	4	2	1	2	2	3	3	3	3	3	3	3	3	3	3	3	2	2	4	3	2	2
1042	2	2	2	3	3	3	3	3	3	3	3	3	3	3	3	2	3	3	3	2	4	3	2	3
1043	3	3	3	3	3	3	3	3	3	3	3	3	3	3	3	3	3	3	3	3	3	4	3	3
1044	5	4	4	5	5	5	5	5	5	5	5	5	5	5	5	4	5	5	5	5	5	5	5	5
1045	3	3	3	2	2	2	2	3	3	2	2	3	3	3	3	3	3	3	2	2	3	3	3	3
1046	4	3	4	4	4	4	4	4	4	4	4	4	4	5	4	4	4	4	4	3	3	4	4	4
1047	4	4	3	5	4	5	4	4	4	4	4	4	5	5	4	4	4	5	4	4	5	3	4	4
1048	2	2	2	3	2	3	3	2	2	2	3	3	3	3	2	2	2	2	3	3	2	3	2	2
1049	2	3	2	4	3	4	3	3	3	3	3	3	3	4	3	3	4	3	3	3	5	2	3	3
1050	5	5	5	4	4	4	4	4	4	4	4	5	3	5	4	4	3	4	4	4	4	4	5	4
1051	1	2	1	4	4	4	4	3	3	3	3	3	3	3	3	3	3	3	3	3	3	3	3	4
1052	2	2	2	2	2	2	2	2	2	2	2	2	2	2	2	3	2	2	2	2	2	2	2	2
1053	2	2	2	2	2	2	2	2	2	2	2	2	2	2	2	2	2	2	2	2	2	2	2	2
1054	1	1	2	4	4	4	3	3	3	3	3	3	3	3	3	2	3	3	3	4	3	4	3	3
1055	2	2	2	3	3	3	3	3	2	3	3	3	3	3	2	3	3	3	3	3	3	3	3	3
1056	3	3	3	3	3	3	3	3	3	3	3	3	3	3	3	3	4	3	3	3	3	3	4	3
1057	3	3	3	3	3	3	3	3	3	3	3	3	3	3	3	3	3	3	3	3	3	3	3	3
1058	1	1	1	2	3	2	2	2	2	2	2	2	2	2	2	2	2	2	2	2	3	1	2	2
1059	5	4	5	2	2	2	3	3	3	3	3	4	3	3	3	3	3	3	2	2	3	3	3	3
1060	1	2	2	2	2	2	2	2	2	2	2	3	2	2	2	3	3	2	2	2	2	2	2	2
1061	2	2	2	3	3	3	3	2	3	3	3	3	2	3	3	2	2	3	3	3	3	2	3	3
1062	3	2	3	4	5	4	4	4	4	4	4	4	4	4	4	4	4	4	4	4	4	4	4	4
1063	3	3	3	2	3	2	2	3	3	3	3	3	3	3	3	2	3	3	3	3	3	4	3	3
1064	2	3	2	4	5	3	4	3	3	3	3	4	3	3	3	3	3	3	4	4	4	3	3	3
1065	2	2	2	1	1	1	1	2	2	1	1	1	2	2	1	1	1	2	1	1	3	2	1	1
1066	3	2	3	4	3	4	4	3	3	3	4	3	3	4	4	3	4	3	4	3	3	4	4	3
1067	4	5	4	4	4	4	4	4	4	4	4	4	4	4	4	3	4	4	4	4	5	3	4	4
1068	5	4	5	2	2	2	2	3	3	3	2	3	3	3	3	2	4	3	2	2	3	2	3	3
1069	1	1	1	3	3	3	3	2	2	2	3	3	2	2	2	2	2	2	3	3	2	3	2	2
1070	5	4	5	2	2	2	3	3	3	3	3	4	3	3	3	4	4	3	3	2	3	4	3	3
1071	1	1	1	2	2	3	2	2	2	2	2	3	2	2	2	2	2	2	2	2	3	2	2	2
1072	5	5	5	3	3	3	3	4	4	4	4	4	4	4	3	4	4	4	3	3	4	3	4	4
1073	5	5	5	2	2	2	2	3	3	3	3	3	4	3	3	3	3	3	2	2	3	3	3	3
1074	4	4	4	2	2	2	2	3	3	3	3	3	3	3	3	3	4	3	2	2	3	3	2	2
1075	3	2	3	3	3	3	3	3	3	3	3	3	3	3	4	4	3	4	3	3	3	4	3	4
1076	2	2	2	4	4	4	4	3	3	3	3	3	3	4	3	4	4	3	3	4	3	4	3	4
1077	5	5	5	4	4	3	4	4	4	4	4	4	4	4	4	5	5	4	4	3	4	5	3	4
1078	1	1	1	3	3	3	3	2	2	2	2	3	2	2	2	3	3	2	3	3	2	3	2	2
1079	5	5	4	3	3	2	3	4	4	3	4	4	4	3	4	4	3	4	3	3	4	4	4	4
1080	3	3	3	3	3	3	3	3	3	3	3	3	3	3	3	3	3	3	3	3	3	3	3	3
1081	2	3	2	2	1	2	2	2	2	2	2	3	2	2	2	3	1	2	2	2	2	2	2	2
1082	3	3	3	2	1	2	2	2	2	2	2	2	2	2	2	2	2	2	2	2	2	3	2	2
1083	3	3	3	3	3	2	3	3	3	3	3	3	4	3	3	2	3	3	3	3	4	3	3	2
1084	1	1	1	2	2	3	2	2	2	2	2	2	2	2	2	1	2	2	2	2	1	2	2	2
1085	2	2	2	3	4	3	3	3	3	3	3	3	3	3	3	2	3	3	3	3	2	3	3	3
1086	5	4	5	4	3	4	4	4	4	4	4	4	4	4	4	4	4	4	4	4	4	4	4	4
1087	1	1	1	2	2	2	2	1	2	2	2	2	2	2	2	2	2	2	2	2	2	2	2	2
1088	3	3	3	3	3	3	3	3	3	3	3	4	3	3	3	3	4	3	3	3	3	2	4	3
1089	3	2	3	2	2	2	2	2	2	3	2	3	3	3	2	3	3	2	2	2	2	2	3	2
1090	4	4	4	3	3	3	3	4	4	3	3	4	3	4	4	3	4	3	3	3	3	4	4	3
1091	4	5	4	3	3	3	3	4	4	4	4	3	4	4	4	4	4	3	4	3	4	5	4	4
1092	1	1	1	3	3	3	3	2	2	2	2	2	2	2	2	2	3	2	3	2	3	2	2	3
1093	3	3	3	2	2	2	2	2	3	3	2	3	2	2	3	3	2	3	2	2	3	4	2	3
1094	5	5	5	2	2	2	3	3	3	3	3	4	3	3	3	3	3	3	3	2	4	2	3	3
1095	4	4	4	4	3	4	4	4	4	4	4	4	4	5	4	4	4	4	4	4	5	4	4	5
1096	5	4	5	3	3	3	3	4	4	4	4	4	4	3	4	3	4	4	4	3	4	4	4	4
1097	1	1	1	5	5	4	4	3	3	3	4	3	3	3	4	3	3	3	4	4	3	4	4	4
1098	5	5	5	2	2	2	3	3	4	3	3	4	3	4	3	3	3	3	3	2	3	3	3	4
1099	5	5	4	3	3	3	3	4	4	4	4	4	3	4	4	3	4	4	4	3	4	3	4	4
1100	3	3	3	2	2	2	2	2	3	3	2	3	2	3	3	2	3	3	2	2	3	3	3	2
1101	3	3	3	2	2	2	2	3	2	2	2	3	3	3	2	3	3	2	2	2	3	3	2	2
1102	3	3	3	2	2	2	2	3	2	2	2	3	2	3	3	2	2	3	2	2	1	3	2	3
1103	2	2	2	3	3	3	3	2	2	2	2	2	3	3	2	2	2	2	3	3	2	2	1	2
1104	2	2	2	2	2	2	2	2	2	2	2	2	2	2	2	2	2	2	2	2	2	2	2	2
1105	3	3	3	3	3	3	3	3	3	3	3	3	3	3	3	3	3	3	3	3	3	4	2	3
1106	2	2	2	2	2	2	2	2	2	2	2	2	2	2	3	2	2	2	2	2	3	2	2	2
1107	1	1	1	4	4	4	4	2	3	3	3	3	3	3	3	3	3	3	3	3	3	2	4	3
1108	1	2	1	3	3	3	3	2	2	3	3	3	2	2	2	3	1	3	3	3	2	2	2	2
1109	5	5	5	4	4	4	4	5	5	4	5	5	4	5	4	4	5	5	4	4	5	5	4	5
1110	3	4	3	1	2	1	2	2	2	2	2	2	2	2	2	1	1	2	2	2	2	1	2	2
1111	1	1	2	3	3	3	3	2	2	2	2	2	3	3	3	3	3	3	3	2	3	3	3	3
1112	4	4	3	3	3	3	3	3	3	4	3	3	3	3	3	3	3	3	3	3	3	3	3	3
1113	1	1	1	2	2	2	2	2	2	2	2	2	2	1	2	2	2	2	2	2	2	2	2	2
1114	5	4	4	3	3	3	3	4	4	4	4	4	4	4	4	4	4	4	3	3	3	4	4	4
1115	1	1	1	1	1	1	1	1	1	1	1	1	1	1	1	1	1	1	1	1	2	1	1	1
1116	4	3	3	1	1	1	1	2	2	2	2	3	2	2	2	2	3	2	1	2	2	2	1	2
1117	2	2	2	2	2	2	2	2	2	2	2	2	2	2	2	2	2	2	2	2	3	2	2	2
1118	2	2	2	2	2	2	2	2	2	2	2	3	2	2	2	2	2	2	2	2	2	2	2	2
1119	5	4	5	3	3	3	3	4	4	4	4	4	4	3	4	4	4	4	4	3	5	5	5	3
1120	4	4	4	2	2	2	2	3	3	3	3	3	3	3	3	3	4	3	2	2	4	3	4	3
1121	4	4	4	3	3	3	3	3	3	3	3	3	3	3	3	3	3	3	3	3	3	2	3	3
1122	3	3	3	3	2	3	3	3	3	3	3	3	3	3	3	3	3	3	3	3	4	4	3	3
1123	4	4	4	3	2	3	3	3	3	3	3	3	3	4	3	3	4	3	3	3	5	4	3	4
1124	4	4	4	4	4	3	4	4	4	4	4	4	3	4	4	3	4	4	4	4	4	4	4	4
1125	4	4	4	3	3	3	3	3	3	3	3	4	4	3	3	4	2	4	3	3	3	3	4	3
1126	5	5	4	2	2	3	3	4	4	4	4	4	4	4	4	4	4	4	3	3	4	4	3	4
1127	4	3	4	2	2	3	2	3	3	3	3	3	3	3	3	3	2	3	2	2	3	3	3	3
1128	4	4	4	4	4	4	4	4	4	4	4	4	4	4	4	4	4	4	4	4	3	4	4	4
1129	2	2	2	2	2	2	2	2	2	2	2	3	2	2	2	2	2	2	2	2	2	2	2	2
1130	5	4	5	2	2	2	3	3	3	3	3	3	3	3	3	3	3	3	3	3	3	3	3	3
1131	4	4	4	2	3	2	2	3	3	3	3	3	3	3	3	3	3	2	3	2	3	3	3	3
1132	3	2	3	3	3	3	3	3	3	3	3	3	3	4	3	4	4	3	3	3	4	3	4	3
1133	5	5	5	2	2	2	3	4	4	3	3	4	4	4	3	4	4	4	3	3	4	3	4	4
1134	2	2	2	3	3	3	3	3	2	3	3	3	3	3	2	2	2	2	3	3	3	2	3	3
1135	5	5	5	4	4	4	4	4	4	4	4	4	4	4	4	4	3	4	4	4	5	4	4	4
1136	5	4	5	3	3	3	3	4	4	4	4	4	4	4	4	4	4	4	4	3	4	4	4	4
1137	2	2	2	2	2	2	2	2	2	2	2	3	3	2	2	2	2	2	2	2	2	2	2	2
1138	2	2	3	3	3	3	3	3	2	3	3	3	3	3	3	3	3	2	3	3	4	2	3	3
1139	1	1	1	3	3	3	2	2	2	2	2	2	2	2	2	2	1	2	2	2	3	2	2	2
1140	1	1	1	2	1	2	2	1	1	1	1	2	2	1	2	1	1	2	2	2	1	1	2	2
1141	5	5	5	4	4	4	4	5	5	5	5	5	5	4	5	5	5	4	4	4	5	5	5	5
1142	2	2	2	3	3	3	3	3	2	3	3	3	3	3	3	3	2	3	3	3	4	4	3	3
1143	3	4	3	3	3	3	3	3	3	3	3	3	3	3	3	4	3	3	3	3	3	4	4	3
1144	1	1	1	3	3	3	3	2	2	2	3	2	3	2	3	3	3	2	3	2	2	2	3	2
1145	2	3	2	3	3	3	3	3	3	3	3	3	3	3	3	3	3	3	3	3	3	3	3	3
1146	4	3	4	2	2	2	2	3	3	2	3	3	3	3	2	3	3	3	2	2	3	3	3	2
1147	1	1	1	3	3	3	3	2	2	2	2	2	3	3	2	2	2	2	2	3	2	2	2	2
1148	2	2	2	4	4	4	3	3	3	3	3	3	3	3	3	3	3	3	4	3	3	3	2	3
1149	2	2	2	3	2	3	3	2	2	2	3	2	2	2	2	2	2	2	2	2	4	2	2	2
1150	1	2	1	2	3	3	2	2	2	2	2	2	3	2	2	2	2	2	2	2	2	2	2	2
1151	5	5	5	2	2	2	2	3	3	3	3	3	3	3	4	3	2	3	3	2	3	3	3	3
1152	3	3	3	3	2	3	3	3	3	3	3	3	3	3	3	3	3	3	3	3	3	3	3	3
1153	4	3	4	3	3	3	3	3	3	3	3	4	3	3	3	3	3	3	3	2	3	3	3	3
1154	3	3	3	3	3	3	3	3	3	3	3	3	3	3	3	3	2	4	3	3	3	3	3	3
1155	4	3	4	2	2	2	2	3	3	3	3	3	3	3	3	2	3	3	2	2	3	2	3	3
1156	3	3	3	3	3	3	3	3	3	3	3	4	3	3	3	2	3	3	3	3	3	3	4	3
1157	2	2	2	2	2	3	2	2	2	2	2	2	3	2	2	2	1	2	2	2	2	2	2	2
1158	3	3	3	3	3	3	3	3	3	3	3	3	3	3	3	3	3	3	3	3	3	3	3	3
1159	3	3	3	3	3	3	3	3	3	3	3	3	2	3	3	3	4	3	3	3	4	2	3	3
1160	1	1	1	3	3	3	3	2	2	2	3	2	2	2	2	2	2	2	3	3	3	2	2	3
1161	2	3	2	3	3	3	3	3	3	3	3	3	3	3	3	2	3	3	3	3	4	2	3	3
1162	1	1	1	2	1	2	2	1	1	2	2	2	1	2	2	1	1	2	2	1	2	1	1	2
1163	4	3	4	3	3	3	3	3	3	3	3	4	3	3	3	4	3	3	3	3	4	3	3	3
1164	5	5	5	3	2	3	3	4	4	4	4	4	4	4	4	4	4	4	4	4	5	3	4	4
1165	2	2	2	2	3	2	2	2	2	2	2	3	2	2	2	2	1	3	2	2	3	2	2	2
1166	4	4	4	3	3	3	3	3	3	3	3	3	3	3	4	3	2	3	3	3	4	2	4	3
1167	5	4	5	3	3	3	3	4	4	4	4	4	4	4	4	4	4	4	3	3	3	3	4	4
1168	3	3	3	3	2	3	3	3	3	3	3	3	3	3	3	3	2	3	3	3	3	3	3	3
1169	3	3	3	2	1	2	2	2	2	2	2	3	2	2	2	3	2	3	2	2	3	3	2	3
1170	5	5	4	3	3	2	3	4	4	3	4	4	4	4	4	4	4	4	3	3	4	4	4	4
1171	3	4	3	4	5	4	4	4	4	4	4	4	4	4	4	4	5	4	4	4	5	4	4	4
1172	4	4	4	4	4	3	4	4	4	4	4	4	4	4	4	3	3	4	4	4	4	4	3	4
1173	5	5	5	2	2	2	3	3	4	3	3	3	4	4	3	3	3	3	3	3	3	3	3	3
1174	2	3	2	3	3	3	3	3	3	3	3	3	4	3	3	3	4	3	3	2	3	3	2	3
1175	3	3	3	3	3	3	3	3	3	3	3	3	3	4	3	3	4	3	3	3	3	3	3	3
1176	3	3	3	3	2	3	3	3	3	3	3	3	3	3	3	3	3	3	3	3	3	3	3	3
1177	1	1	1	3	2	3	3	2	2	2	2	3	2	2	3	2	2	2	2	3	3	2	3	3
1178	1	1	1	3	2	3	3	2	2	2	2	3	2	2	2	2	2	2	3	2	3	3	2	2
1179	4	4	3	3	2	2	3	3	3	3	3	3	3	3	4	3	3	3	3	3	3	4	3	3
1180	4	3	3	3	4	3	3	3	3	3	3	3	4	3	3	3	3	3	3	3	3	3	3	3
1181	2	2	2	4	4	4	4	3	3	3	4	3	3	4	3	3	2	3	4	4	4	3	3	3
1182	2	2	3	4	4	3	3	3	3	3	3	3	3	3	3	3	3	3	3	4	3	3	4	3
1183	2	2	2	3	3	3	3	3	3	3	3	3	3	3	3	3	3	3	3	3	4	3	3	3
1184	2	3	2	5	4	5	4	4	4	4	4	4	3	4	3	3	4	4	4	4	4	4	4	4
1185	3	3	3	2	2	2	2	3	3	2	2	3	2	2	2	3	3	3	2	3	2	2	3	3
1186	3	3	3	2	1	2	2	2	2	2	2	3	3	2	2	3	2	3	2	1	3	1	2	2
1187	3	3	3	2	3	2	2	3	3	2	3	3	3	3	3	2	3	3	2	3	3	3	3	2
1188	5	5	5	4	4	4	4	4	4	5	4	5	5	5	4	5	4	5	4	4	5	4	4	4
1189	3	3	3	2	2	2	2	3	2	3	2	3	2	2	3	2	3	2	2	2	1	3	3	2
1190	4	4	4	2	2	2	2	3	3	3	3	3	3	3	3	3	3	3	3	2	3	3	4	2
1191	1	1	1	4	4	4	3	3	3	3	3	3	3	3	2	4	3	2	4	3	3	3	3	3
1192	2	2	2	2	1	2	2	2	2	2	2	2	2	2	2	2	2	2	2	2	2	2	2	2
1193	1	1	1	2	3	3	2	2	2	2	2	2	2	2	2	3	1	2	3	2	3	2	2	2
1194	1	1	1	3	3	3	3	2	2	2	2	2	2	2	2	2	2	2	3	2	2	2	2	2
1195	5	4	5	4	5	4	4	4	5	4	4	4	4	5	4	5	5	4	4	4	3	4	4	5
1196	1	1	1	2	2	2	2	1	1	2	2	2	2	2	1	1	1	2	2	2	2	2	2	1
1197	4	3	3	4	3	4	4	4	4	4	4	4	4	4	4	3	4	3	4	3	5	5	4	4
1198	2	2	2	2	2	2	2	2	2	2	2	3	2	2	2	2	2	2	2	2	2	2	2	2
1199	1	1	2	3	3	3	3	2	2	3	2	3	2	3	2	2	3	2	2	3	2	3	3	3
1200	3	3	3	2	1	2	2	2	2	2	2	2	2	2	3	2	2	3	2	2	2	2	2	2
1201	3	3	3	3	3	3	3	3	3	3	3	3	3	3	3	3	3	3	3	3	2	2	3	3
1202	2	2	2	3	3	3	3	3	3	3	3	3	3	2	3	3	4	3	3	3	3	4	3	3
1203	5	5	5	3	3	3	3	4	4	4	4	4	4	4	4	3	4	4	4	4	3	4	3	3
1204	3	2	3	3	3	4	3	3	3	3	3	3	3	3	3	2	2	3	3	3	3	3	3	3
1205	4	4	4	3	3	4	3	4	4	4	4	4	4	4	4	4	3	4	3	4	4	3	4	3
1206	3	3	3	4	4	4	4	4	4	4	4	4	4	4	4	4	4	4	4	4	3	4	4	4
1207	5	4	5	3	3	3	3	4	4	4	4	4	4	5	3	3	5	3	4	3	3	4	5	4
1208	2	2	2	2	2	2	2	2	2	2	2	3	2	2	2	3	2	2	2	2	3	2	2	2
1209	1	1	1	5	5	4	4	3	3	3	3	3	3	2	3	3	3	3	4	4	3	4	3	3
1210	2	2	2	3	3	3	3	3	3	2	3	3	2	3	2	3	3	3	3	3	3	3	3	3
1211	2	2	2	3	3	4	3	3	3	3	3	3	3	3	3	3	3	3	3	3	3	3	3	3
1212	1	2	1	2	2	2	2	2	2	2	2	2	2	2	2	2	2	2	2	2	2	2	2	2
1213	5	5	5	2	2	2	3	3	3	3	3	4	3	3	4	3	3	3	2	2	3	2	4	3
1214	2	2	2	3	3	3	3	3	3	3	3	3	3	3	3	2	3	3	3	3	3	3	3	3
1215	3	3	3	3	3	3	3	3	3	3	3	3	3	3	3	3	3	3	3	3	3	4	3	3
1216	4	3	4	4	3	4	4	4	4	4	4	4	4	4	4	3	4	4	4	4	5	5	4	4
1217	3	2	3	2	2	2	2	2	2	3	2	3	2	2	2	2	1	2	2	2	2	2	2	2
1218	1	1	1	3	4	3	3	2	2	2	2	3	2	3	2	2	3	2	3	3	2	2	2	2
1219	3	4	3	2	2	2	2	3	3	2	3	3	3	2	3	3	3	3	2	2	3	3	3	3
1220	2	2	3	2	1	2	2	2	2	2	2	3	2	2	2	2	3	2	2	2	3	2	3	2
1221	3	3	3	3	4	3	3	3	3	3	3	4	3	3	3	3	3	3	3	3	3	4	3	4
1222	2	2	2	3	3	3	3	2	2	3	3	3	3	2	2	2	3	2	3	3	3	2	3	2
1223	3	3	3	3	3	3	3	3	3	3	3	3	3	3	3	3	2	3	3	3	3	3	3	4
1224	2	2	2	4	4	3	3	3	3	3	3	3	3	3	3	2	3	3	3	3	3	2	3	3
1225	2	3	2	2	2	3	2	2	2	2	2	2	2	2	2	2	3	2	2	2	2	2	2	2
1226	1	1	1	3	3	2	2	2	2	2	2	3	2	2	2	2	2	2	3	2	2	1	3	2
1227	3	3	3	4	3	4	3	3	3	3	3	4	3	3	3	3	3	3	4	3	3	3	3	3
1228	4	5	4	4	4	3	4	4	4	4	4	4	4	5	4	4	4	4	4	4	5	5	4	4
1229	3	3	3	2	3	2	2	3	3	3	3	3	3	2	3	3	4	2	2	2	3	4	3	3
1230	5	5	5	4	4	4	4	4	4	4	4	5	4	4	4	4	5	4	4	4	4	4	5	4
1231	5	4	5	3	3	3	3	4	4	4	4	4	3	4	4	3	3	4	3	3	3	4	3	4
1232	3	3	3	2	2	2	2	3	3	3	3	3	3	2	3	2	3	3	3	2	3	3	2	3
1233	5	5	5	3	2	3	3	4	4	3	3	3	4	3	3	3	4	3	3	3	3	4	4	3
1234	3	2	3	3	3	3	3	3	3	3	3	3	3	3	3	3	3	3	3	3	3	4	2	3
1235	3	3	3	2	2	2	2	2	2	2	2	2	2	2	2	2	2	2	2	2	2	2	1	2
1236	2	1	3	4	3	4	3	3	3	3	3	3	3	3	3	2	3	3	3	3	3	3	3	3
1237	1	1	1	2	2	2	2	1	1	1	1	1	1	2	1	1	1	2	2	1	1	2	1	1
1238	3	4	3	1	1	1	2	2	2	2	2	3	2	2	2	3	3	3	2	1	3	3	3	2
1239	3	2	3	3	3	3	3	3	3	3	3	3	3	3	4	3	3	3	3	3	4	4	2	3
1240	1	1	1	3	3	3	3	2	2	2	2	3	2	2	2	2	4	3	2	3	3	3	3	3
1241	4	4	3	3	3	3	3	3	3	3	3	3	3	3	3	4	4	3	3	3	4	4	3	3
1242	4	4	4	3	3	3	3	3	3	3	3	3	3	3	3	3	4	3	3	3	4	3	3	3
1243	2	2	2	1	1	2	1	2	2	2	2	2	2	2	2	2	1	3	2	1	2	2	1	2
1244	4	4	3	4	4	3	4	4	4	4	4	4	3	4	4	4	3	4	4	3	4	3	4	4
1245	1	1	1	4	4	4	3	3	2	3	3	3	3	3	3	3	3	3	3	3	3	3	4	3
1246	2	2	2	3	3	2	3	2	2	2	2	3	3	2	2	2	3	2	3	2	3	2	2	2
1247	5	5	5	3	3	3	3	4	4	4	4	4	4	4	4	4	4	4	4	4	4	4	4	4
1248	3	3	3	3	3	3	3	3	3	3	3	3	3	3	3	3	2	3	3	3	4	2	3	3
1249	2	1	3	2	3	2	2	2	2	2	2	2	3	2	2	2	2	2	2	2	3	2	2	2
1250	3	3	3	4	5	4	4	4	4	3	4	4	4	4	4	3	4	3	4	4	4	4	3	4
1251	1	1	1	3	3	3	3	2	2	2	2	2	2	2	2	2	2	2	2	2	2	1	3	2
1252	4	4	5	2	1	2	2	3	3	3	3	3	3	3	3	3	3	3	3	2	3	3	3	2
1253	4	4	4	3	3	3	3	3	4	3	3	4	3	3	3	3	3	3	3	3	3	5	3	3
1254	1	2	2	3	2	3	3	2	2	2	2	3	2	3	2	2	3	2	3	2	3	2	3	2
1255	4	4	4	2	2	2	2	3	3	3	2	3	3	3	3	3	3	3	2	3	3	3	3	3
1256	4	4	4	3	3	3	3	3	4	3	3	3	3	4	3	3	5	3	3	3	4	3	3	4
1257	4	4	3	3	3	3	3	3	3	4	3	3	4	3	3	3	3	4	3	3	3	2	3	3
1258	2	2	2	4	4	4	4	3	3	3	3	3	4	4	3	3	3	3	3	3	4	3	3	3
1259	3	3	3	2	2	2	2	2	3	3	2	3	3	3	2	2	3	3	2	2	2	3	2	2
1260	2	2	2	2	2	2	2	2	2	2	2	2	2	1	2	2	2	2	2	2	2	2	2	2
1261	5	5	5	3	3	3	3	4	4	4	4	4	4	4	4	4	5	4	3	3	4	3	4	4
1262	3	3	3	1	2	1	2	2	2	2	2	2	2	2	2	2	2	2	2	2	2	3	2	2
1263	2	2	2	4	4	4	4	3	3	3	3	3	3	3	3	3	2	3	4	3	3	3	3	3
1264	4	5	4	4	4	4	4	4	4	4	4	4	4	4	4	4	3	4	4	4	4	4	4	4
1265	1	1	1	2	2	2	2	1	2	1	1	1	2	2	2	1	2	2	2	2	1	2	2	2
1266	3	3	3	4	4	4	4	4	3	4	4	4	4	4	3	4	4	4	4	4	4	5	4	4
1267	4	3	4	4	4	4	4	4	4	4	4	4	4	4	4	4	4	4	4	4	4	5	5	5
1268	3	3	3	3	3	3	3	3	3	3	3	3	3	3	3	2	2	3	3	3	3	3	3	3
1269	4	4	4	3	2	3	3	3	3	3	3	4	3	3	3	3	4	3	3	3	3	3	3	3
1270	2	2	2	4	4	4	3	3	3	4	3	3	3	3	3	2	3	3	3	4	3	4	4	3
1271	3	3	3	3	3	3	3	3	3	3	3	3	3	3	3	3	2	3	3	3	4	3	4	3
1272	4	4	4	3	2	3	3	3	3	3	3	4	3	3	3	3	3	3	3	3	4	3	3	3
1273	3	3	3	3	3	3	3	3	3	3	3	4	3	3	3	3	3	3	3	3	3	4	2	3
1274	2	3	2	4	4	3	4	3	3	3	3	3	3	3	3	3	3	3	3	4	3	4	4	3
1275	3	3	3	3	2	2	3	3	3	3	3	3	3	4	3	3	3	3	3	3	3	3	3	3
1276	3	3	3	2	2	3	2	3	3	2	2	3	3	2	3	3	3	3	2	3	3	2	3	3
1277	4	4	3	3	2	2	3	3	3	3	3	3	3	3	3	2	4	3	3	3	3	3	3	3
1278	4	4	4	3	3	3	3	4	4	4	3	4	3	4	4	3	3	4	3	3	4	3	4	4
1279	4	3	4	1	1	1	2	2	2	2	2	3	2	2	2	3	3	2	1	2	2	2	3	2
1280	4	4	4	3	2	3	3	3	3	3	3	3	3	3	3	3	3	3	3	3	3	3	3	3
1281	4	4	4	4	4	4	4	4	4	4	4	4	4	4	4	4	4	4	4	4	5	4	3	4
1282	1	1	2	2	3	2	2	2	2	2	2	2	2	2	2	2	2	2	2	3	2	2	2	2
1283	3	5	3	3	2	3	3	3	3	3	3	3	3	3	3	2	3	3	3	3	3	3	3	3
1284	1	1	1	3	3	3	3	2	2	2	2	3	2	2	3	2	3	2	3	3	2	3	3	2
1285	5	4	5	3	3	3	3	4	4	4	4	4	4	4	3	5	3	3	3	3	3	3	4	4
1286	1	1	1	4	3	4	3	2	2	2	3	2	3	2	2	2	3	2	3	3	2	2	2	3
1287	5	5	5	4	4	4	4	5	5	4	4	5	5	4	4	4	5	4	4	4	5	4	4	5
1288	5	5	5	2	1	2	2	3	3	3	3	3	3	3	3	3	3	3	3	2	3	3	2	3
1289	3	2	3	3	3	3	3	3	3	3	3	4	3	3	3	3	3	3	3	3	3	3	3	3
1290	1	1	1	3	3	3	2	2	2	2	2	3	2	2	2	3	2	2	2	2	2	3	1	2
1291	2	3	2	2	2	2	2	2	2	2	2	2	3	2	2	2	2	2	2	2	2	1	2	2
1292	4	4	4	3	3	3	3	3	4	4	3	4	3	4	3	3	4	3	3	3	3	3	3	4
1293	3	2	3	3	3	3	3	3	3	3	3	3	4	3	3	4	3	3	3	3	3	4	3	3
1294	2	2	2	5	5	5	4	3	3	4	4	3	4	4	3	3	3	3	4	4	3	4	4	4
1295	3	3	3	3	3	3	3	3	3	3	3	3	3	3	3	3	3	3	3	3	3	3	3	3
1296	5	5	4	3	2	3	3	4	4	3	3	4	4	3	3	4	4	3	3	3	4	3	4	3
1297	5	5	5	2	2	2	3	3	3	3	3	3	3	3	3	3	3	3	3	2	3	3	2	3
1298	3	3	3	2	2	2	2	2	2	2	2	3	2	2	2	2	2	2	2	2	3	3	2	1
1299	2	2	2	3	4	4	3	3	3	3	3	3	3	3	3	3	3	3	3	3	3	3	3	3
1300	3	4	3	3	4	3	3	3	3	3	3	4	3	3	3	3	3	3	3	3	4	3	3	3
1301	5	5	4	2	1	2	2	3	3	3	3	3	3	3	3	3	3	3	3	2	3	4	3	3
1302	2	3	2	3	3	3	3	3	3	3	3	3	3	3	3	2	4	3	3	3	4	3	3	3
1303	4	4	4	2	2	2	2	3	3	3	3	3	3	3	3	2	3	3	3	2	3	3	3	3
1304	3	2	3	2	2	2	2	2	3	2	2	3	3	3	3	2	2	2	2	2	3	3	2	2
1305	2	2	2	3	3	3	3	3	3	3	3	3	2	3	3	3	3	3	3	3	4	2	3	4
1306	4	4	5	3	3	3	3	4	4	4	4	4	4	4	4	4	5	4	4	3	5	5	4	4
1307	3	3	3	3	3	3	3	3	3	3	3	3	3	3	2	3	3	3	3	3	3	3	4	3
1308	1	1	1	3	3	3	3	2	2	2	2	3	2	3	2	3	3	2	3	3	3	3	2	3
1309	3	2	3	3	3	3	3	3	3	3	3	3	3	3	3	3	2	3	3	3	3	3	3	3
1310	1	1	1	3	3	3	2	2	2	2	2	2	2	3	3	1	3	2	2	2	3	2	2	2
1311	5	5	5	4	4	4	4	4	4	4	4	4	4	4	4	4	4	4	4	4	4	4	4	4
1312	3	3	3	3	3	3	3	3	3	3	3	3	3	3	3	2	2	3	3	3	3	3	3	3
1313	3	3	3	4	4	3	3	4	3	3	3	3	3	3	3	3	3	3	4	4	3	3	3	3
1314	3	3	4	1	1	2	2	2	2	2	2	2	2	2	2	2	1	2	2	1	2	2	2	2
1315	5	5	4	3	3	3	3	4	4	4	4	4	4	4	4	4	4	4	3	4	4	4	4	4
1316	2	3	2	2	2	3	2	2	2	3	3	3	3	2	3	3	3	3	2	2	3	4	3	2
1317	4	4	3	2	2	2	2	3	3	3	3	3	3	3	3	3	3	3	2	2	3	2	3	2
1318	4	3	3	3	3	3	3	3	3	3	3	4	3	3	3	3	3	3	3	3	3	4	3	3
1319	5	5	5	2	1	2	2	3	3	3	2	3	3	3	3	3	3	3	2	2	3	3	3	3
1320	1	1	1	3	2	3	3	2	2	2	2	3	2	2	2	2	2	2	3	2	3	3	2	2
1321	5	5	5	2	1	2	2	3	3	3	3	3	3	3	3	3	3	3	2	2	3	3	4	2
1322	4	4	4	3	2	3	3	3	3	4	3	3	4	3	3	3	3	3	3	3	4	4	3	4
1323	1	1	1	5	5	5	4	3	3	3	4	3	3	4	3	3	3	3	4	4	4	3	3	3
1324	1	1	1	3	3	3	3	2	2	2	2	2	2	3	2	2	3	3	2	3	3	3	2	3
1325	5	5	5	4	4	4	4	5	4	4	4	4	5	4	4	4	4	4	4	4	4	4	4	4
1326	4	3	4	3	2	3	3	3	3	3	3	3	4	3	3	3	3	3	2	3	3	3	3	3
1327	1	1	2	3	3	3	3	2	2	2	2	2	3	3	2	3	1	2	3	3	3	1	3	2
1328	3	3	3	4	4	4	4	4	4	4	4	4	4	4	3	3	4	3	4	4	4	4	4	3
1329	3	3	3	3	2	3	3	3	3	3	3	3	3	3	3	3	3	3	3	3	3	4	2	3
1330	5	5	5	4	4	4	4	4	5	4	4	5	5	5	4	5	5	4	4	4	3	5	5	4
1331	3	3	3	3	3	3	3	3	3	3	3	3	3	3	3	3	3	3	3	3	2	3	4	3
1332	4	4	4	3	3	3	3	4	3	3	3	3	4	3	4	4	4	4	3	3	3	4	3	4
1333	3	3	3	2	1	2	2	2	2	2	2	2	2	2	2	2	2	2	2	2	2	3	2	1
1334	3	3	3	4	4	4	4	4	3	4	4	4	4	4	4	4	4	4	4	4	4	4	4	4
1335	3	3	3	5	5	5	5	4	4	4	5	4	5	5	4	5	5	5	5	5	4	5	5	5
1336	4	3	3	3	2	3	3	3	3	3	3	4	3	3	3	3	3	3	3	3	3	3	3	3
1337	2	1	2	3	3	3	3	2	2	2	2	3	2	2	2	2	2	2	2	2	2	2	2	2
1338	3	3	3	3	2	3	3	3	3	3	3	3	3	3	3	3	3	3	3	3	3	3	4	3
1339	2	2	2	5	5	5	4	3	3	4	4	4	4	4	4	4	5	3	4	4	3	3	4	4
1340	2	2	2	2	2	2	2	2	2	2	2	2	2	2	2	2	3	3	2	2	3	3	2	2
1341	4	4	4	2	2	2	2	3	3	3	3	4	3	2	3	3	3	3	2	2	3	4	3	3
1342	5	5	5	4	4	4	4	4	4	4	4	4	4	4	3	3	4	4	4	4	4	4	4	4
1343	4	4	4	3	3	3	3	3	3	3	3	3	3	3	3	3	3	3	3	3	3	2	3	3
1344	1	1	1	3	2	3	2	2	2	2	2	2	2	2	2	2	3	3	2	2	3	3	2	2
1345	3	3	3	4	4	4	4	3	4	4	4	4	4	4	4	4	4	3	4	4	4	4	4	4
1346	3	3	3	2	2	2	2	3	3	3	3	3	3	3	3	3	2	3	3	2	3	4	3	4
1347	4	4	4	3	3	3	3	3	3	3	3	3	3	3	3	3	3	3	2	3	3	3	3	3
1348	1	1	1	3	3	3	3	2	2	2	2	2	3	2	2	3	2	2	3	3	2	2	2	2
1349	1	1	1	3	3	3	3	2	2	2	2	2	3	2	2	2	2	2	3	3	2	2	2	2
1350	1	1	2	2	3	2	2	2	2	2	2	2	2	2	2	2	2	2	2	2	2	2	2	2
1351	3	3	2	3	3	4	3	3	3	3	3	4	3	3	3	3	4	2	3	3	3	2	3	4
1352	4	5	4	3	3	3	3	3	4	3	3	3	3	3	3	3	2	3	3	3	3	4	3	4
1353	3	4	3	3	3	3	3	3	3	3	3	3	3	3	3	2	4	3	3	3	3	2	3	3
1354	1	2	2	4	4	4	4	3	3	3	3	3	3	3	3	3	3	2	4	4	4	3	3	3
1355	2	2	2	3	3	3	3	2	3	2	2	3	3	3	2	3	2	3	3	3	3	3	2	2
1356	5	5	5	3	3	3	3	4	4	4	4	4	4	4	4	3	4	4	3	3	4	2	4	3
1357	5	5	5	3	3	3	4	4	4	4	4	4	4	4	4	4	5	4	3	4	4	5	5	4
1358	4	4	4	3	3	3	3	3	3	3	3	4	3	3	4	3	3	3	3	2	3	4	4	3
1359	1	2	2	4	4	4	4	3	3	3	3	3	3	3	3	3	3	3	4	4	4	3	2	3
1360	3	3	3	4	4	4	4	4	3	3	4	4	4	4	3	3	4	4	4	4	3	4	3	3
1361	5	5	4	2	2	2	3	3	4	3	3	3	3	4	3	3	2	3	3	2	3	3	3	3
1362	4	4	4	2	2	2	2	3	3	2	2	3	3	2	3	3	3	3	2	2	3	2	2	2
1363	3	3	3	3	3	3	3	3	3	3	3	3	3	3	3	3	4	3	3	3	3	3	2	4
1364	4	3	4	3	3	3	3	3	3	3	3	3	3	3	3	3	3	3	3	3	3	3	3	3
1365	3	4	3	3	3	3	3	3	3	3	3	3	3	3	3	2	3	3	3	3	3	3	3	4
1366	4	4	4	2	2	2	2	3	3	3	3	3	3	3	3	2	3	3	2	2	3	3	3	3
1367	1	1	1	4	4	4	3	3	3	3	3	3	3	3	3	3	3	3	3	3	5	2	3	3
1368	3	4	3	3	4	3	3	3	3	3	3	3	3	3	3	3	4	4	3	3	3	3	3	3
1369	4	4	4	4	4	3	4	4	4	4	4	4	4	4	4	4	4	4	4	4	4	4	4	4
1370	2	2	2	2	3	3	2	2	2	2	2	2	2	2	2	2	2	2	2	2	2	2	2	2
1371	1	2	1	4	4	4	4	3	3	3	3	3	3	3	3	2	2	3	3	4	2	4	3	3
1372	2	2	2	2	2	3	2	2	2	2	2	2	2	2	2	1	2	2	2	2	2	2	2	2
1373	3	3	2	2	2	2	2	2	2	2	2	2	2	2	2	2	2	2	2	1	2	2	2	2
1374	2	2	2	3	3	3	3	3	3	3	3	3	3	3	2	3	3	3	3	3	3	3	4	3
1375	1	1	1	3	3	3	3	2	2	2	2	2	2	2	2	3	3	2	2	2	3	2	3	2
1376	2	2	2	4	4	4	4	3	3	3	3	3	3	4	4	3	3	3	3	4	4	4	3	4
1377	3	3	2	5	5	5	5	4	4	4	4	4	4	4	4	4	5	4	5	5	5	4	4	5
1378	1	2	1	4	4	4	4	3	3	3	3	3	3	3	3	2	2	3	4	4	3	3	4	3
1379	3	3	3	3	3	3	3	3	3	3	3	3	3	3	3	3	2	3	3	3	3	3	2	3
1380	3	3	3	3	3	3	3	3	3	3	3	3	3	3	4	3	3	3	3	3	3	3	3	3
1381	3	2	3	3	3	3	3	3	3	3	3	3	3	3	3	4	3	3	3	3	3	3	3	4
1382	3	4	3	2	1	2	2	2	3	2	2	2	2	2	2	3	3	3	2	2	3	1	3	2
1383	4	3	4	2	2	2	2	3	3	3	3	3	3	2	3	2	2	3	2	2	3	3	2	3
1384	2	2	3	4	4	4	4	3	3	3	3	3	3	3	3	4	4	3	4	4	4	3	4	4
1385	4	3	4	2	2	2	2	3	3	3	3	3	3	3	2	3	4	3	2	2	3	3	3	3
1386	1	2	1	3	3	3	3	2	2	2	2	2	3	3	2	2	2	2	2	2	3	2	2	3
1387	3	3	3	4	4	4	4	4	3	4	4	3	4	3	4	4	2	4	3	4	3	3	4	4
1388	3	3	3	2	2	2	2	2	2	2	2	2	2	2	3	2	1	3	2	2	2	2	2	3
1389	2	2	2	3	3	3	3	3	2	3	3	3	2	3	2	3	3	3	3	3	3	4	3	3
1390	2	3	2	3	3	3	3	3	3	3	3	3	3	3	3	2	4	3	3	3	4	3	2	3
1391	2	2	2	3	3	3	3	2	2	2	2	2	2	3	2	2	3	3	2	2	2	1	3	2
1392	5	4	5	3	3	3	3	4	4	3	3	4	4	4	4	3	4	3	3	3	4	3	3	3
1393	3	3	3	3	3	3	3	3	3	3	3	3	3	3	3	3	4	3	3	3	4	4	3	3
1394	3	3	3	3	2	3	3	3	3	3	3	3	3	3	3	3	3	3	3	2	3	2	4	3
1395	2	2	2	3	3	3	3	2	3	3	3	3	2	3	2	2	4	3	3	3	4	3	3	3
1396	2	2	3	4	3	3	3	3	3	3	3	3	3	3	3	3	3	3	3	3	3	3	4	3
1397	3	3	3	2	3	2	2	3	3	3	2	3	3	3	3	3	3	3	2	2	4	2	2	3
1398	2	2	2	3	3	3	3	2	3	3	3	3	2	3	2	3	3	3	3	3	3	4	3	3
1399	3	3	3	2	2	2	2	3	3	3	3	3	3	3	3	2	3	3	2	3	3	2	3	2
1400	5	5	5	2	2	2	3	4	3	3	3	4	3	3	3	3	4	3	3	3	3	3	3	3
1401	3	3	2	4	4	4	4	3	3	3	3	3	4	4	3	3	4	3	3	4	3	4	3	3
1402	5	4	4	4	4	4	4	4	4	4	4	4	4	4	4	4	4	3	4	4	4	4	4	4
1403	5	4	5	4	4	3	4	4	4	4	4	4	4	4	3	3	4	4	4	4	3	5	4	4
1404	3	3	4	3	2	3	3	3	3	3	3	3	3	3	3	3	2	3	3	3	3	3	3	3
1405	3	3	3	3	3	3	3	3	3	3	3	3	3	3	3	3	2	3	3	3	4	2	4	3
1406	3	3	3	3	3	3	3	3	3	3	3	3	3	3	3	3	2	3	3	3	3	3	3	3
1407	3	3	3	5	4	4	4	4	4	4	4	4	4	4	4	4	4	4	4	4	4	5	4	5
1408	2	2	2	2	1	2	2	2	2	2	2	2	2	1	2	2	2	2	2	2	1	2	2	2
1409	2	2	2	4	4	4	4	3	3	3	3	3	3	3	3	3	3	4	3	4	4	4	3	4
1410	3	3	3	2	2	2	2	2	3	3	2	3	2	3	2	3	2	2	2	2	2	2	3	2
1411	5	5	5	3	3	3	3	4	4	4	4	4	4	4	4	4	4	4	4	3	4	4	5	4
1412	1	1	2	2	2	2	2	2	2	2	2	2	2	2	3	2	2	2	2	2	2	3	2	2
1413	3	3	3	3	2	3	3	3	3	3	3	3	3	4	3	2	3	3	3	3	3	3	3	3
1414	3	3	3	4	4	4	4	4	4	4	4	4	4	4	4	4	3	4	4	4	4	5	4	4
1415	4	4	4	3	3	3	3	3	3	3	3	3	3	3	3	3	3	3	3	3	4	4	3	3
1416	2	2	2	3	3	3	3	3	3	3	3	3	2	3	3	3	3	3	3	3	3	3	3	3
1417	2	2	1	2	2	2	2	2	2	2	2	2	2	2	3	1	2	2	2	2	3	3	3	2
1418	4	5	4	3	2	3	3	3	3	3	3	4	3	3	3	3	4	3	2	3	2	4	3	4
1419	3	3	3	4	4	4	4	3	4	3	4	4	4	4	4	4	4	3	4	3	4	4	3	4
1420	2	2	3	3	3	3	3	3	3	3	3	3	3	3	3	3	3	3	3	3	3	3	3	3
1421	3	3	3	3	4	3	3	3	3	3	3	3	4	3	3	3	3	3	3	3	3	2	3	3
1422	1	2	1	2	2	2	2	2	2	1	2	2	2	2	2	2	2	2	2	2	3	2	2	2
1423	5	5	5	2	2	2	3	3	3	3	3	3	3	3	3	4	3	3	3	3	2	3	3	3
1424	2	2	2	3	2	3	2	2	3	2	2	2	2	3	3	2	2	3	3	3	3	2	1	3
1425	2	2	2	3	3	3	3	3	2	3	3	3	3	3	3	3	2	3	3	2	4	3	3	3
1426	3	3	4	3	3	3	3	3	3	3	3	3	3	2	3	3	3	3	3	3	3	3	2	3
1427	2	2	3	3	3	4	3	3	3	3	3	3	3	3	3	3	3	3	3	3	4	3	3	3
1428	5	5	5	4	4	4	4	4	4	4	4	5	4	4	4	5	4	4	4	4	4	5	4	4
1429	3	3	3	3	3	3	3	3	3	3	3	3	3	3	3	3	3	3	3	3	4	4	3	3
1430	2	2	2	1	1	2	2	2	2	1	2	2	2	2	2	2	2	2	2	2	3	2	2	2
1431	2	3	2	2	1	3	2	2	2	2	2	2	2	2	2	1	2	2	2	2	1	2	2	2
1432	1	2	1	2	2	3	2	2	2	2	2	2	2	2	2	2	2	2	2	2	2	2	2	2
1433	1	1	1	4	4	4	3	3	3	3	3	3	3	3	3	2	2	3	3	3	3	3	3	3
1434	3	3	3	4	4	4	4	4	4	4	4	4	4	3	4	4	4	4	4	4	4	5	4	5
1435	4	3	4	4	4	3	4	4	4	4	4	4	4	4	4	4	4	4	4	4	4	5	3	4
1436	1	1	1	4	4	4	3	3	3	3	3	3	3	3	3	4	4	3	3	4	4	3	4	3
1437	4	4	4	3	3	3	3	3	3	3	3	3	4	4	3	3	2	3	3	3	3	3	3	3
1438	2	2	2	3	3	3	3	2	2	3	3	3	3	3	3	4	4	2	3	2	3	3	3	3
1439	2	2	2	3	2	3	3	2	2	3	2	3	2	3	2	3	3	3	2	2	3	3	3	3
1440	1	1	1	4	4	3	3	2	2	3	3	3	3	3	3	3	3	3	3	3	4	4	3	3
1441	4	4	4	4	3	3	4	4	4	3	4	4	4	4	4	5	4	4	3	4	4	5	4	4
1442	1	2	1	3	3	3	3	2	2	2	2	3	2	3	2	3	2	2	2	3	2	2	2	3
1443	1	2	1	2	2	3	2	2	2	2	2	2	2	2	2	2	1	2	2	2	3	1	2	2
1444	2	2	3	4	4	4	4	3	3	3	3	3	3	3	3	3	3	3	4	3	4	3	4	3
1445	3	3	3	3	3	3	3	3	3	3	3	3	3	3	3	3	3	3	3	3	2	3	3	3
1446	5	5	5	2	2	2	3	4	4	3	3	4	3	3	3	3	4	4	3	2	4	3	4	4
1447	2	2	2	3	2	3	2	2	2	3	2	3	3	3	2	3	3	3	2	3	2	2	3	3
1448	1	2	1	4	4	4	3	3	3	3	3	3	3	3	3	3	2	3	3	3	3	3	3	3
1449	3	3	3	4	4	3	4	3	4	3	3	3	4	3	3	3	4	3	4	4	4	4	4	4
1450	5	4	5	3	3	3	3	4	4	4	4	4	4	4	4	4	5	4	4	3	4	5	3	4
1451	4	4	3	3	3	4	3	3	3	4	3	4	3	3	3	3	4	4	3	3	3	4	3	3
1452	1	1	1	4	3	4	3	2	2	3	3	3	3	2	3	2	2	3	3	3	2	3	3	3
1453	3	3	3	3	3	3	3	3	3	3	3	3	3	3	3	3	3	3	3	3	4	3	3	3
1454	2	2	2	3	4	3	3	3	3	3	3	3	4	3	3	3	3	3	3	3	3	4	3	3
1455	2	3	2	3	3	3	3	3	3	3	3	3	3	3	3	3	2	3	3	3	3	3	3	3
1456	4	4	4	3	3	3	3	4	4	3	4	4	4	3	4	4	5	4	3	3	3	4	4	4
1457	3	3	3	3	3	3	3	3	3	3	3	4	3	3	3	3	3	3	3	3	3	3	3	3
1458	3	3	3	4	3	4	3	3	3	3	3	3	3	3	3	3	3	3	3	3	3	3	3	3
1459	3	3	3	3	3	3	3	3	3	3	3	3	3	3	3	3	4	3	3	3	3	3	3	3
1460	1	1	2	2	2	2	2	2	2	2	2	3	2	2	2	2	3	3	2	2	2	3	3	3
1461	5	5	5	4	4	4	4	4	4	4	4	4	4	4	4	4	4	4	4	4	5	4	4	4
1462	4	5	4	4	5	4	4	4	4	4	4	4	4	4	4	4	3	4	4	4	4	5	4	4
1463	2	2	2	3	2	3	3	2	2	2	2	3	2	2	2	2	1	2	2	2	3	2	2	2
1464	2	2	2	3	2	3	3	2	2	2	2	2	2	2	2	3	2	2	2	2	2	2	2	2
1465	4	4	4	3	3	3	3	4	3	3	3	3	3	3	3	3	3	3	3	3	4	2	3	3
1466	5	5	5	5	5	4	5	5	5	5	5	5	5	5	5	5	5	5	5	5	5	5	5	5
1467	5	4	4	3	2	3	3	4	3	4	3	4	3	4	4	4	4	3	3	3	3	3	4	4
1468	5	4	5	3	3	3	3	4	4	3	3	4	3	4	3	4	4	3	3	3	5	5	4	4
1469	1	1	2	3	3	3	3	2	2	2	3	2	2	2	2	2	2	2	3	2	2	2	2	2
1470	4	4	4	2	2	2	3	3	3	3	3	3	3	3	3	2	3	3	2	2	3	3	3	3
1471	4	4	4	4	5	4	4	4	4	4	4	4	4	4	5	4	5	4	4	4	5	4	5	4
1472	4	4	4	3	3	3	3	3	4	4	3	3	4	3	3	2	3	3	3	3	3	4	3	3
1473	5	5	5	3	3	2	3	4	4	4	3	4	3	4	3	3	4	3	3	3	4	4	4	4
1474	3	3	3	4	4	4	4	4	3	4	4	4	3	3	3	3	3	3	4	4	4	3	4	3
1475	2	2	2	3	3	4	3	3	3	3	3	3	3	3	3	3	4	3	3	3	3	5	3	3
1476	4	3	4	3	3	3	3	4	4	3	3	3	3	4	3	4	4	4	3	3	3	3	4	4
1477	4	4	4	2	2	2	3	3	3	3	3	3	3	2	3	2	3	3	3	2	3	2	3	3
1478	1	1	2	3	3	3	3	2	2	2	2	3	2	2	2	2	2	3	3	2	2	2	3	3
1479	5	5	5	3	2	3	3	4	4	3	3	4	4	3	4	3	5	4	3	3	3	4	3	4
1480	3	3	3	3	3	3	3	3	3	3	3	3	3	3	3	3	3	3	3	3	3	3	3	3
1481	4	4	4	2	2	3	3	3	3	3	3	4	3	3	3	4	4	3	3	2	4	3	3	3
1482	3	3	3	3	3	3	3	3	3	3	3	3	3	3	3	4	3	3	3	3	3	3	4	3
1483	3	3	2	4	4	4	4	3	3	4	4	3	4	4	4	4	3	4	4	4	4	4	5	4
1484	2	2	2	4	4	3	3	3	3	3	3	3	3	3	3	3	4	3	3	3	3	3	3	4
1485	4	4	4	3	3	3	3	3	3	3	3	3	3	4	3	3	4	3	3	3	3	3	3	3
1486	3	3	3	5	5	4	4	4	4	4	4	4	4	5	4	4	4	4	5	4	5	5	4	5
1487	3	3	3	3	3	3	3	3	3	3	3	3	3	3	2	3	1	3	3	3	3	2	3	2
1488	2	2	2	2	1	2	2	2	2	2	2	2	3	2	2	2	2	2	2	2	3	1	2	2
1489	5	5	5	3	4	3	4	4	4	4	4	4	3	4	4	3	4	4	4	4	4	5	4	4
1490	5	5	5	2	2	2	3	4	4	3	3	4	3	3	3	4	3	3	3	3	3	3	4	3
1491	2	2	2	3	3	3	3	3	2	3	3	3	3	3	3	2	3	2	3	3	3	3	3	3
1492	2	2	2	4	4	4	4	3	3	3	3	3	3	3	4	3	3	3	3	4	3	3	3	3
1493	3	4	3	2	2	2	2	3	2	2	2	2	2	3	3	2	3	3	2	2	3	3	3	3
1494	5	5	5	3	3	3	3	4	4	4	4	4	4	4	4	4	5	4	3	3	4	4	5	3
1495	1	1	1	2	2	2	2	2	2	2	2	2	2	2	2	2	1	2	2	2	2	2	1	2
1496	2	2	2	3	3	3	3	3	2	3	3	3	3	3	3	3	2	3	2	3	3	3	3	3
1497	5	5	5	3	3	3	3	4	4	4	4	4	4	4	4	4	5	4	3	4	5	4	3	4
1498	2	2	2	4	3	4	3	3	3	3	3	3	3	3	3	3	3	3	3	3	2	3	3	3
1499	3	3	3	4	4	4	4	4	4	4	4	4	4	4	4	3	4	4	4	4	3	5	4	4
1500	4	3	4	3	3	3	3	3	3	3	3	3	3	3	3	3	4	3	3	3	4	3	3	3
1501	4	4	4	3	2	3	3	3	3	3	3	4	3	3	3	3	3	3	3	3	4	3	3	3
1502	4	4	4	3	3	3	3	3	3	4	3	3	3	3	3	3	3	3	3	3	4	4	3	3
1503	5	5	4	2	2	2	3	3	3	3	3	4	3	4	4	3	4	3	2	2	2	3	2	3
1504	1	1	1	3	3	3	2	2	2	2	2	2	3	3	2	2	3	2	3	2	3	2	2	3
1505	2	2	2	2	2	2	2	2	2	2	2	2	2	2	2	2	2	2	2	2	2	2	2	2
1506	5	5	4	2	2	2	3	3	3	3	3	3	3	3	3	3	3	3	3	2	3	3	3	3
1507	5	4	5	3	4	3	4	4	4	4	4	4	4	4	4	4	4	4	4	3	4	4	4	4
1508	1	2	1	1	1	1	1	1	1	2	1	2	1	2	1	2	2	1	1	1	2	1	1	1
1509	3	3	3	3	3	3	3	3	3	3	3	3	3	3	3	4	3	3	3	3	4	4	2	3
1510	3	3	3	3	3	3	3	3	3	3	3	3	3	3	3	3	3	3	3	3	3	2	3	3
1511	5	4	4	3	3	2	3	4	4	3	4	4	3	4	4	4	3	4	3	3	4	5	3	3
1512	3	3	3	2	2	2	2	2	3	2	2	3	2	2	2	3	4	3	2	2	3	3	2	2
1513	1	1	1	2	1	2	2	1	2	2	2	2	2	2	2	2	2	2	2	2	2	2	1	2
1514	2	2	2	2	2	2	2	2	2	2	2	2	2	2	2	2	2	3	2	2	3	3	3	2
1515	3	2	3	1	1	1	1	2	2	2	2	2	2	2	2	2	1	2	1	2	3	1	2	2
1516	5	5	5	2	2	2	2	3	4	3	3	4	3	3	3	3	3	3	3	3	3	3	3	3
1517	5	5	5	2	2	2	3	3	4	3	3	4	3	3	4	3	4	3	3	3	5	3	3	3
1518	4	4	4	3	3	3	3	3	4	4	3	4	3	4	3	3	3	4	3	3	3	4	4	3
1519	1	1	1	3	3	3	3	2	2	2	2	2	2	2	2	2	2	2	3	2	3	2	3	2
1520	1	1	2	3	2	3	2	2	2	2	2	3	2	2	2	2	3	2	2	2	3	3	2	2
1521	1	1	1	3	3	3	3	2	2	2	2	2	2	3	2	2	2	3	3	2	3	3	2	3
1522	4	4	4	4	4	4	4	4	4	4	4	4	4	4	4	4	4	4	4	4	5	5	4	4
1523	3	3	3	3	3	3	3	3	3	3	3	3	3	3	3	3	2	3	3	3	3	3	3	3
1524	3	2	2	3	3	3	3	3	3	3	3	3	3	3	3	2	3	3	3	3	3	3	3	3
1525	5	4	5	2	2	2	3	3	3	3	3	3	3	3	3	3	3	3	3	2	3	3	3	3
1526	4	4	4	2	2	2	2	3	3	3	3	3	3	3	3	3	2	3	2	2	3	3	3	2
1527	4	4	4	4	3	4	4	4	4	4	4	4	4	4	4	4	4	4	4	3	4	5	3	4
1528	1	1	1	3	3	3	2	2	2	2	2	2	2	2	3	2	2	2	2	2	1	2	2	2
1529	1	1	1	1	1	2	1	1	1	1	1	2	1	1	1	1	2	1	1	1	2	1	2	1
1530	4	4	4	3	3	3	3	3	3	3	3	3	3	3	3	2	4	3	3	2	3	3	3	3
1531	5	5	4	4	4	3	4	4	4	4	4	4	4	4	4	4	5	4	4	4	4	4	4	4
1532	3	3	3	3	2	3	3	3	3	3	3	3	3	3	3	4	4	3	3	3	3	3	3	4
1533	3	3	3	2	2	2	2	2	3	2	2	3	2	2	2	2	2	2	3	2	3	2	2	2
1534	2	2	2	2	2	2	2	2	2	2	2	2	3	2	2	2	3	2	2	2	2	3	2	2
1535	5	4	4	2	2	2	2	3	3	3	3	3	4	3	3	3	3	3	2	2	2	3	3	3
1536	1	2	1	3	4	3	3	2	2	2	2	3	3	2	3	2	2	2	3	3	3	3	3	3
1537	2	2	2	3	3	4	3	3	2	3	3	3	3	3	3	3	3	3	3	3	3	3	2	3
1538	3	3	3	2	2	2	2	2	2	2	2	2	2	3	3	3	2	2	2	2	2	3	2	2
1539	3	3	3	1	1	1	1	2	2	2	1	2	2	2	2	2	2	2	1	1	2	2	1	2
1540	3	3	3	3	3	3	3	3	3	3	3	3	3	4	3	3	2	3	3	3	3	2	3	3
1541	2	2	2	3	4	4	3	3	3	3	3	3	3	3	3	3	2	3	3	3	3	3	3	3
1542	2	2	2	4	4	4	4	3	3	3	3	3	3	3	3	3	3	3	3	4	4	3	3	3
1543	5	5	4	2	1	3	3	4	3	3	3	3	3	4	3	3	4	3	3	2	4	4	3	3
1544	3	3	4	4	3	3	3	3	4	4	4	4	4	4	4	3	3	4	3	3	4	3	4	3
1545	5	5	5	2	2	3	3	4	4	3	3	4	4	4	4	4	4	3	3	3	4	3	3	4
1546	3	3	3	3	3	3	3	3	3	3	3	3	3	3	3	2	3	3	3	3	2	3	2	3
1547	2	2	2	3	3	4	3	3	3	3	3	2	2	3	2	2	3	3	3	3	3	3	3	3
1548	3	3	3	3	3	3	3	3	3	3	3	3	3	3	3	2	4	3	3	3	4	2	3	3
1549	3	3	3	3	3	3	3	3	3	3	3	3	3	3	3	3	3	3	3	3	3	3	3	3
1550	5	5	5	1	1	2	2	3	3	3	3	3	2	3	3	3	3	3	2	2	3	2	3	3
1551	3	3	3	5	5	5	5	4	4	4	4	4	4	4	4	4	4	4	5	5	5	5	4	5
1552	5	5	5	2	2	3	3	4	4	3	3	4	3	3	3	3	4	4	3	3	4	3	4	4
1553	2	2	2	3	3	3	3	3	3	2	3	3	3	3	2	3	3	3	2	3	3	3	3	3
1554	3	3	3	3	2	3	3	3	3	3	3	3	3	3	3	3	3	3	3	3	4	3	3	3
1555	2	2	3	2	2	2	2	2	2	2	2	2	3	3	2	2	2	2	2	2	2	1	2	2
1556	4	3	4	2	2	2	2	3	3	3	3	3	2	3	3	3	3	3	3	3	4	3	3	4
1557	1	1	1	3	3	3	3	2	2	2	3	2	2	2	2	2	2	3	3	3	2	3	3	3
1558	1	1	1	2	2	3	2	2	2	2	2	2	2	2	2	2	2	2	3	2	2	2	2	2
1559	5	5	5	2	3	2	3	4	4	4	4	4	4	4	4	4	4	4	4	3	4	4	3	4
1560	1	1	1	3	2	3	2	2	2	2	2	2	2	2	2	2	3	2	2	2	2	2	2	2
1561	1	2	1	2	2	2	2	2	2	2	2	3	2	2	2	2	2	2	2	2	2	2	2	3
1562	4	4	4	3	3	3	3	4	3	4	3	4	3	4	3	3	3	3	3	3	4	3	4	3
1563	5	4	5	3	3	4	3	4	4	4	4	4	4	4	3	3	4	4	3	3	4	4	4	3
1564	4	4	4	3	3	3	3	4	3	3	3	4	4	3	3	4	4	3	3	3	3	4	3	3
1565	3	3	3	2	2	2	2	3	3	2	2	2	3	3	2	2	2	2	2	2	3	2	2	2
1566	4	4	4	4	4	4	4	4	4	4	4	4	4	4	4	4	4	4	4	4	4	4	4	4
1567	4	4	3	2	2	2	2	3	3	3	2	3	3	2	3	3	2	3	3	2	3	2	3	3
1568	3	3	3	4	4	3	3	3	3	3	3	3	3	3	3	3	3	3	3	3	4	3	3	3
1569	2	2	2	3	3	3	3	3	3	2	3	3	2	3	3	3	3	3	3	3	3	3	3	3
1570	4	4	4	4	3	4	4	4	4	4	4	4	4	3	4	4	4	3	4	4	4	4	4	4
1571	4	4	4	4	3	4	4	4	4	4	4	4	4	4	4	4	4	4	4	4	5	4	4	4
1572	2	2	2	3	3	3	3	3	2	3	3	3	3	3	3	3	2	3	3	3	4	3	3	3
1573	3	3	3	2	2	2	2	2	3	2	2	3	3	3	2	2	3	2	2	2	2	2	3	3
1574	1	1	1	3	3	3	2	2	2	2	2	3	2	2	2	2	2	2	2	2	3	2	2	2
1575	3	3	3	2	2	2	2	2	3	2	2	3	2	2	2	2	3	2	2	2	2	2	2	2
1576	1	1	1	2	2	2	2	1	2	1	2	2	1	2	2	1	2	2	2	2	1	2	1	2
1577	3	2	3	2	2	2	2	2	2	2	2	3	2	2	2	2	2	2	2	2	3	2	2	2
1578	2	2	2	3	3	3	3	3	3	3	3	3	3	3	3	3	3	3	3	3	5	4	3	3
1579	4	4	4	2	1	2	2	3	3	3	3	3	3	3	3	3	3	3	2	2	3	2	2	3
1580	2	2	2	2	2	2	2	2	2	2	2	2	2	2	2	2	2	2	2	1	2	3	2	2
1581	1	1	1	1	1	1	1	1	1	1	1	1	1	1	1	1	1	1	1	1	2	2	1	1
1582	1	1	1	2	2	2	2	2	2	2	2	2	2	2	2	2	2	2	2	2	3	2	3	2
1583	5	5	5	3	3	3	4	4	4	4	4	4	4	4	4	5	4	4	3	3	5	4	4	5
1584	2	2	2	3	4	3	3	3	3	3	3	3	3	3	3	3	3	3	3	3	3	3	3	3
1585	2	2	2	2	2	2	2	2	2	2	2	2	2	2	2	2	1	2	2	2	3	1	2	1
1586	3	3	3	2	2	3	2	3	3	3	3	3	3	3	3	3	4	3	3	2	4	4	2	3
1587	1	2	1	3	3	3	3	2	2	2	2	3	2	2	2	2	2	3	3	3	3	3	2	3
1588	3	3	3	2	2	2	2	3	3	2	3	3	2	2	3	3	2	3	2	3	3	2	3	2
1589	4	4	4	3	3	3	3	4	3	3	4	4	4	4	3	3	5	4	3	3	4	4	4	4
1590	1	1	1	4	4	4	3	3	3	3	3	3	3	3	3	3	3	3	3	3	3	3	3	3
1591	2	2	2	4	4	4	3	3	3	3	3	3	3	3	3	3	3	3	3	3	3	4	4	3
1592	3	3	3	2	2	1	2	2	2	2	2	3	2	3	2	2	3	2	2	2	3	2	2	3
1593	4	4	4	4	4	4	4	4	4	4	4	4	4	4	4	4	4	4	4	4	4	3	4	4
1594	2	3	3	4	4	4	4	3	3	3	3	3	4	4	3	3	4	3	3	3	3	3	4	4
1595	3	3	3	2	2	2	2	2	2	2	2	3	2	3	2	3	3	2	2	2	2	2	2	2
1596	4	3	5	3	2	3	3	4	3	3	3	4	3	4	3	3	3	4	3	3	4	4	3	4
1597	2	2	2	4	3	4	3	3	3	3	3	3	3	3	3	2	3	2	3	3	3	2	2	3
1598	1	2	1	3	3	3	3	2	2	3	3	2	2	3	2	1	2	3	3	3	4	2	2	3
1599	4	4	4	2	2	2	2	3	3	3	3	3	3	3	3	3	3	3	2	2	3	3	3	3
1600	2	2	2	2	2	3	2	2	2	2	2	2	2	2	2	2	2	2	2	2	2	2	2	2
1601	2	2	2	3	3	3	3	3	3	3	3	3	3	3	3	2	4	3	3	3	2	2	3	4
1602	3	3	3	4	4	4	4	4	4	4	4	4	4	4	4	4	4	3	4	4	4	3	3	4
1603	5	5	5	3	3	3	3	4	4	4	3	4	4	4	3	4	4	4	3	4	4	4	4	4
1604	1	1	1	4	3	4	3	2	2	3	2	2	3	3	2	3	3	3	3	3	4	3	2	3
1605	3	3	3	5	5	5	5	4	4	4	4	4	4	4	4	4	5	4	4	5	4	4	5	5
1606	3	3	3	4	3	3	3	3	3	3	3	3	3	3	3	3	4	3	3	3	4	4	4	4
1607	3	2	4	3	3	3	3	3	3	3	3	3	3	3	3	3	3	3	3	3	3	3	3	4
1608	2	2	2	2	2	2	2	2	2	2	2	2	2	2	2	2	3	2	2	2	2	1	2	2
1609	5	5	5	3	3	3	3	4	4	4	4	4	4	3	4	4	3	4	3	3	3	5	4	4
1610	3	3	3	3	3	3	3	3	3	3	3	3	4	3	3	3	3	3	3	3	3	2	3	3
1611	1	1	1	2	2	2	2	2	2	1	2	3	2	2	2	2	2	2	2	2	2	2	2	2
1612	5	5	5	3	3	3	3	4	4	4	4	4	4	4	4	4	5	4	4	3	4	4	4	5
1613	3	3	3	2	1	2	2	2	2	2	2	3	2	2	2	3	3	3	2	2	3	3	2	2
1614	3	2	3	2	2	3	2	2	2	3	3	3	3	3	3	3	3	3	2	2	3	3	3	3
1615	3	3	3	3	2	3	3	3	3	3	3	3	3	3	3	3	3	2	3	3	3	4	3	3
1616	1	1	2	4	4	4	3	3	3	3	3	3	4	3	3	4	4	3	4	3	3	4	4	4
1617	3	3	3	3	3	3	3	3	3	3	3	3	3	3	2	3	3	3	3	3	3	3	3	3
1618	5	5	5	2	2	2	2	3	3	3	3	3	3	3	3	4	3	4	2	2	3	3	3	3
1619	3	2	3	3	3	3	3	3	3	3	3	3	3	3	3	3	3	3	3	3	3	3	3	3
1620	5	5	5	3	3	3	3	4	4	4	4	4	4	4	4	4	4	3	4	3	5	4	4	4
1621	3	3	3	4	3	4	4	3	3	4	4	4	3	3	3	3	3	4	4	4	3	5	4	4
1622	3	3	3	3	3	3	3	3	3	3	3	4	3	3	3	3	3	3	4	3	3	3	3	3
1623	5	4	5	3	3	2	3	4	4	4	4	4	4	4	4	4	4	4	3	3	4	4	4	4
1624	2	3	2	3	3	3	3	3	3	3	3	3	3	3	3	3	3	2	3	3	4	3	2	3
1625	1	2	1	4	3	4	3	2	2	3	3	3	3	3	3	3	2	3	3	3	2	3	3	3
1626	5	5	5	2	2	2	3	3	4	4	3	3	3	4	3	4	3	3	3	2	3	3	4	3
1627	4	4	4	3	3	3	3	4	3	3	3	4	4	3	3	4	4	4	3	3	4	4	3	3
1628	1	1	1	3	3	3	3	2	2	2	3	3	2	3	2	3	3	2	3	2	3	2	3	3
1629	1	1	2	3	3	3	3	2	2	2	2	2	2	3	2	3	2	2	2	2	3	2	3	2
1630	4	4	4	1	1	1	2	3	3	2	2	3	3	3	2	2	3	3	2	2	3	3	2	2
1631	4	3	4	3	2	3	3	3	3	3	3	4	3	3	3	4	3	3	3	3	3	4	4	3
1632	3	3	3	3	2	3	3	3	3	3	3	3	3	2	3	2	3	3	3	3	2	3	3	3
1633	4	4	4	4	4	4	4	4	4	4	4	4	4	4	4	4	4	4	4	4	3	3	4	4
1634	5	5	4	3	2	3	3	4	4	3	3	4	3	3	3	3	3	3	3	4	4	3	3	3
1635	3	3	3	3	2	4	3	3	3	3	3	3	3	3	3	3	3	3	3	3	3	3	2	4
1636	1	2	1	3	2	3	2	2	2	2	2	2	2	2	2	2	3	2	2	3	3	2	2	2
1637	2	2	2	4	4	4	4	3	3	4	3	3	4	3	3	3	3	3	4	3	3	3	3	4
1638	4	4	4	4	3	4	4	4	4	4	4	4	4	4	4	4	4	4	4	4	5	4	4	4
1639	2	3	1	2	2	3	2	2	2	2	2	3	2	2	2	3	2	2	2	2	2	3	2	2
1640	3	3	4	2	3	2	3	3	3	3	3	3	3	3	3	3	2	3	3	2	2	3	2	3
1641	3	3	3	3	3	2	3	3	3	3	3	3	3	3	3	3	4	3	3	2	4	4	2	3
1642	2	3	2	5	4	5	4	3	3	4	4	4	3	4	3	3	4	3	4	4	3	3	4	4
1643	5	5	5	2	2	2	3	4	3	3	3	3	3	3	3	3	3	4	3	3	4	3	3	3
1644	5	4	5	2	2	3	3	3	3	3	3	3	4	3	2	3	4	3	3	2	3	3	3	3
1645	1	1	1	3	3	3	3	2	2	2	2	2	2	2	2	2	2	2	2	3	2	3	2	2
1646	1	2	2	3	2	3	3	2	2	2	2	2	2	2	2	2	2	2	2	2	2	2	2	2
1647	4	4	3	2	2	2	2	3	3	3	2	3	3	2	3	2	3	3	2	2	3	3	2	2
1648	5	5	5	4	4	4	4	4	4	4	4	4	4	4	4	3	4	4	4	4	3	4	4	4
1649	3	3	3	4	3	3	3	3	3	3	3	3	3	3	3	3	2	3	3	3	3	3	3	3
1650	2	3	2	3	2	3	3	3	2	2	3	3	3	3	3	3	3	2	2	2	3	3	3	2
1651	3	3	3	3	2	3	3	3	3	3	3	3	3	3	3	3	4	3	3	3	3	4	3	3
1652	4	4	4	3	4	3	3	4	4	4	4	4	4	4	4	4	4	4	3	4	4	5	4	4
1653	3	2	3	4	4	4	4	3	4	3	4	4	3	3	3	4	4	4	3	3	4	4	3	3
1654	5	5	5	2	3	2	3	4	3	3	3	4	3	3	3	3	4	3	3	2	3	3	3	4
1655	2	3	2	4	4	4	4	3	3	3	3	3	3	4	3	3	2	3	3	4	4	4	3	4
1656	5	4	4	2	2	2	2	3	3	3	3	3	3	3	3	3	3	3	2	2	3	3	3	3
1657	3	3	3	3	3	3	3	3	3	3	3	3	3	2	3	2	3	3	3	3	4	3	2	3
1658	3	4	3	3	4	3	3	3	3	3	3	3	3	3	3	4	3	3	4	3	4	3	3	3
1659	3	3	2	3	3	3	3	3	3	3	3	3	3	3	3	2	4	3	3	3	3	3	3	3
1660	2	2	2	2	2	3	2	2	2	2	2	2	2	2	2	2	3	2	2	2	2	1	2	2
1661	1	1	1	3	3	3	3	2	2	2	2	2	2	3	2	3	3	2	3	3	3	2	2	3
1662	5	5	5	3	3	3	3	4	4	4	4	4	4	4	4	4	3	4	3	4	4	4	3	4
1663	1	1	1	3	3	3	3	2	2	2	2	3	2	2	2	2	3	2	2	3	3	2	1	2
1664	3	4	3	5	4	5	5	4	4	4	4	5	4	4	4	3	5	4	5	4	4	5	4	4
1665	4	4	4	2	2	2	2	3	3	3	3	3	3	3	3	3	2	3	2	2	2	3	3	3
1666	2	2	2	2	2	2	2	2	2	2	2	2	2	2	2	2	2	2	2	2	2	1	2	2
1667	1	1	1	3	3	4	3	2	2	2	2	2	3	2	3	2	3	3	2	3	2	3	2	3
1668	4	4	4	3	3	3	3	3	3	4	3	4	4	4	4	3	4	3	3	3	4	4	3	3
1669	3	3	3	2	1	2	2	2	2	2	2	2	2	3	2	2	2	2	2	2	2	2	3	2
1670	4	3	3	3	3	3	3	3	3	3	3	3	3	3	3	3	4	3	3	3	3	4	3	3
1671	2	1	2	2	2	2	2	2	2	2	2	3	2	2	3	2	2	2	2	2	2	2	2	3
1672	5	5	5	4	3	4	4	4	4	4	4	4	4	4	4	4	5	4	4	4	5	4	4	4
1673	2	2	2	4	4	4	4	3	3	3	3	3	3	3	3	3	3	4	4	4	4	3	3	3
1674	3	4	3	3	3	3	3	3	3	3	3	3	3	3	3	3	4	3	3	3	3	3	3	3
1675	3	3	3	2	2	2	2	3	3	2	2	3	3	2	2	2	3	2	2	2	2	3	2	2
1676	3	4	3	3	3	3	3	3	3	3	3	3	3	3	3	3	3	3	3	3	3	4	2	3
1677	4	4	4	3	3	3	3	3	3	3	3	4	3	3	4	3	3	3	3	3	3	3	3	3
1678	2	2	2	3	3	3	3	3	3	3	3	3	3	3	3	2	3	2	3	3	2	3	3	3
1679	4	4	4	3	2	3	3	3	3	3	3	3	3	3	3	3	3	3	3	3	3	4	3	4
1680	1	1	1	3	3	3	3	2	2	2	2	2	3	2	2	3	3	2	2	3	2	2	3	2
1681	5	5	5	3	4	3	4	4	4	4	4	4	4	4	4	4	5	4	4	4	4	4	4	4
1682	4	4	4	2	1	2	2	3	3	3	2	3	3	3	3	3	3	3	2	3	3	3	3	3
1683	5	5	5	4	4	3	4	4	4	4	4	4	4	5	4	4	5	4	4	4	4	3	4	4
1684	2	2	2	4	4	4	4	3	3	3	3	3	3	4	3	3	4	3	4	3	4	3	3	3
1685	3	3	3	4	4	4	4	4	4	4	4	4	4	3	4	3	4	4	4	3	4	4	3	4
1686	5	4	5	3	3	2	3	4	4	4	4	4	4	4	4	4	3	4	4	3	4	4	3	4
1687	1	1	1	2	1	2	2	1	1	2	1	2	2	2	2	2	2	1	1	1	2	2	2	1
1688	5	4	5	3	3	3	3	4	4	4	4	4	4	3	4	3	3	4	3	3	4	3	4	3
1689	2	2	2	2	2	2	2	2	2	2	2	2	2	2	2	2	2	2	2	2	2	2	2	2
1690	4	4	3	4	3	3	4	4	4	3	4	4	4	4	4	3	4	3	3	3	4	4	4	4
1691	3	3	3	3	4	3	3	3	3	3	3	4	3	3	3	3	3	3	3	3	3	3	3	3
1692	3	3	3	2	3	2	2	3	3	3	3	3	3	3	3	3	4	3	2	3	3	3	2	3
1693	3	3	3	3	3	3	3	3	3	3	3	3	3	3	3	3	2	3	3	3	3	3	2	3
1694	4	4	4	4	4	4	4	4	4	4	4	4	4	4	4	4	4	4	4	4	4	4	3	4
1695	5	5	5	3	3	2	3	4	4	4	3	4	3	4	4	4	4	4	4	3	3	3	3	4
1696	5	5	4	4	4	4	4	4	4	4	4	4	4	4	4	4	4	4	4	4	3	3	4	4
1697	2	2	2	3	3	3	3	3	2	3	3	3	3	3	3	3	2	3	3	3	3	2	2	3
1698	4	4	4	3	3	3	3	4	4	3	3	3	3	4	3	3	4	3	3	3	3	4	3	3
1699	1	1	2	1	1	2	1	1	1	1	1	1	2	1	1	1	1	1	1	1	1	1	1	1
1700	2	3	2	3	2	3	3	2	2	3	3	3	3	3	3	3	3	3	3	3	3	2	4	3
1701	5	4	5	2	2	2	2	3	3	3	3	3	3	3	3	3	3	3	3	2	4	3	3	3
1702	4	4	4	3	2	3	3	3	3	3	3	3	3	3	3	3	3	3	3	3	4	3	3	3
1703	2	2	2	3	4	3	3	3	3	3	3	3	3	3	3	2	3	2	3	3	3	4	2	3
1704	2	2	2	3	3	3	3	2	2	3	2	3	3	3	2	2	3	3	3	3	3	2	2	3
1705	3	3	3	3	4	3	3	3	3	3	3	3	3	3	3	3	3	3	3	3	2	3	3	3
1706	3	3	3	2	2	2	2	3	2	3	2	3	3	3	3	2	2	3	2	2	3	2	2	2
1707	2	2	2	3	3	4	3	3	3	3	3	3	3	3	3	3	4	3	3	4	3	4	3	3
1708	3	3	3	3	3	3	3	3	3	3	3	3	3	3	3	2	3	3	3	3	3	3	3	3
1709	5	5	5	4	4	4	4	4	4	4	4	4	4	4	4	4	4	4	4	4	5	4	4	4
1710	5	4	5	4	4	4	4	4	4	4	4	4	4	4	4	3	4	4	4	4	4	4	4	4
1711	1	2	1	3	3	3	3	2	2	2	3	3	2	2	2	3	2	3	2	2	3	3	3	2
1712	5	5	5	3	4	3	4	4	4	4	4	4	4	5	4	4	4	4	4	4	4	4	4	5
1713	1	1	2	3	3	3	3	2	2	2	2	2	3	3	3	3	2	3	3	3	2	3	2	3
1714	5	5	5	4	4	4	4	4	4	4	4	4	4	4	4	4	4	4	4	4	5	4	3	4
1715	5	4	5	5	5	5	5	5	5	5	5	5	5	5	5	5	4	5	5	5	5	5	5	5
1716	2	2	2	2	1	3	2	2	2	2	2	2	2	2	2	2	1	2	2	2	4	2	2	3
1717	4	4	4	2	2	3	2	3	3	3	3	3	3	3	3	3	3	3	3	3	3	4	3	3
1718	3	3	3	4	5	4	4	4	4	4	4	4	4	4	3	4	4	4	4	4	4	4	4	4
1719	4	4	3	2	2	2	2	3	3	3	3	3	3	3	3	2	3	3	2	2	3	2	2	3
1720	5	5	5	2	2	2	3	4	3	3	3	3	3	3	3	4	4	3	3	2	4	3	3	3
1721	3	2	3	2	2	2	2	2	2	2	2	2	2	3	3	3	2	2	2	2	3	3	2	2
1722	5	5	5	2	2	3	3	3	3	3	3	3	3	3	3	4	3	3	3	3	3	3	4	3
1723	5	5	5	3	2	3	3	4	4	3	3	4	4	3	4	4	4	4	4	3	4	4	4	4
1724	2	2	2	2	2	2	2	2	2	2	2	2	2	2	2	2	2	2	2	2	2	2	2	1
1725	4	4	4	4	3	4	4	4	4	4	4	4	4	4	4	4	4	4	4	4	4	4	4	4
1726	3	3	3	2	3	2	2	3	3	2	2	3	3	2	3	3	2	3	2	2	3	3	1	3
1727	4	5	4	5	5	4	4	4	5	4	5	4	4	4	5	5	4	4	4	4	4	4	4	5
1728	1	1	1	4	4	3	3	3	2	3	3	3	3	3	3	3	3	3	3	3	3	4	3	2
1729	1	1	2	2	2	2	2	2	2	2	2	3	2	2	2	2	2	2	2	2	2	2	2	2
1730	5	5	5	2	2	2	3	3	3	3	3	3	3	4	3	3	3	3	3	2	2	3	2	3
1731	2	3	2	5	5	4	4	4	4	4	4	4	4	4	4	3	4	4	4	4	4	5	4	4
1732	2	2	2	4	4	4	3	3	3	3	3	3	3	3	3	3	3	3	3	3	4	3	3	3
1733	4	3	4	2	2	2	2	3	3	3	3	3	3	3	3	3	3	3	3	2	3	2	3	3
1734	4	4	4	2	2	2	2	3	3	3	3	3	3	3	3	2	3	3	2	2	2	3	3	3
1735	3	3	3	3	3	3	3	3	3	3	3	3	3	3	3	3	4	3	3	3	3	4	3	3
1736	1	1	2	4	4	4	3	3	3	3	3	3	3	3	3	3	3	3	3	3	3	3	3	3
1737	5	5	5	2	2	2	3	4	3	3	3	4	3	3	3	4	3	3	2	2	3	3	3	3
1738	4	4	5	3	2	3	3	3	3	3	3	3	3	3	3	3	3	4	3	3	4	3	3	3
1739	3	2	3	2	3	2	3	2	3	2	2	2	3	3	3	2	3	2	2	2	3	2	2	2
1740	4	3	4	3	3	3	3	3	3	3	3	3	3	4	3	3	3	3	3	2	3	2	3	3
1741	4	3	4	4	4	4	4	4	4	4	4	4	4	4	4	4	2	4	4	4	5	3	4	4
1742	5	5	5	1	1	2	2	3	3	3	2	3	2	3	3	3	3	3	2	2	2	3	3	3
1743	3	3	3	3	3	3	3	3	3	3	3	3	3	3	3	3	2	3	3	3	4	3	3	3
1744	3	3	3	1	2	2	2	2	2	2	2	2	3	3	2	2	1	2	2	1	2	1	3	2
1745	1	1	1	1	1	1	1	1	1	1	1	1	1	2	1	2	1	1	1	1	1	1	1	1
1746	4	3	4	3	4	3	3	4	4	3	3	3	4	3	4	3	3	3	3	4	3	3	3	3
1747	1	1	1	2	2	2	2	2	1	2	2	2	2	1	2	1	3	2	2	2	3	2	2	2
1748	1	1	1	4	4	4	4	2	2	3	3	3	3	3	3	3	2	3	3	3	3	3	3	3
1749	4	4	4	2	2	3	3	3	3	3	3	3	3	3	3	3	4	3	3	3	3	3	3	3
1750	4	4	4	5	5	5	5	4	4	4	4	4	4	4	4	4	3	4	4	5	4	3	4	4
1751	2	2	2	4	4	3	3	3	3	3	3	3	3	3	3	3	3	3	3	3	4	4	2	3
1752	2	2	2	3	3	3	3	2	3	3	3	3	3	3	2	2	3	3	3	2	2	3	3	2
1753	1	1	2	1	2	1	1	1	1	1	1	1	1	1	1	1	1	1	1	1	1	2	1	2
1754	3	2	3	4	4	4	4	3	3	4	4	4	3	4	3	3	4	3	4	4	4	4	3	4
1755	1	1	1	2	2	2	2	2	2	1	2	2	2	2	2	2	2	2	2	2	2	2	2	2
1756	3	2	3	4	4	3	4	3	3	3	3	4	3	3	3	3	3	3	3	3	3	4	3	3
1757	5	4	5	3	3	3	3	4	4	3	4	4	4	3	3	4	4	4	3	3	4	3	4	4
1758	2	2	2	2	2	2	2	2	2	2	2	3	2	2	2	2	2	2	2	2	2	2	2	2
1759	4	3	4	3	3	2	3	3	3	3	3	3	3	3	3	3	2	3	3	3	4	3	3	3
1760	2	3	2	4	4	4	4	3	3	3	3	4	3	4	3	3	3	3	3	3	3	3	4	3
1761	1	1	1	3	2	3	2	2	2	2	2	2	2	2	2	2	1	2	3	2	2	2	2	2
1762	2	3	3	2	2	2	2	2	2	2	2	2	2	2	2	3	1	2	2	2	3	2	3	2
1763	2	2	2	2	2	3	2	2	2	2	2	2	2	2	2	2	2	2	2	2	2	1	2	2
1764	2	2	2	3	3	3	3	3	2	3	3	3	3	3	3	3	2	3	3	2	3	3	3	4
1765	1	2	1	2	2	2	2	2	2	2	2	2	2	2	2	2	2	2	2	2	2	2	2	2
1766	5	5	5	3	2	3	3	4	4	4	4	4	4	4	4	4	4	4	4	3	4	4	4	4
1767	3	3	3	3	3	3	3	3	3	3	3	3	3	2	3	3	3	3	3	3	3	3	3	3
1768	1	1	1	3	3	3	2	2	2	2	2	2	2	2	2	1	1	2	3	2	1	1	2	2
1769	2	2	2	3	3	3	3	3	3	3	3	3	3	3	3	3	3	3	3	3	3	3	3	3
1770	3	3	3	3	3	3	3	3	3	3	3	3	2	3	3	3	3	3	3	3	3	4	3	4
1771	3	3	3	3	3	3	3	3	3	3	3	3	4	3	3	3	4	3	3	3	3	4	4	3
1772	2	2	3	3	3	3	3	3	3	2	3	3	3	3	3	3	3	3	2	3	3	2	2	3
1773	2	2	2	3	2	3	3	3	2	3	3	3	3	3	3	3	3	3	3	3	3	3	3	3
1774	4	4	4	2	2	2	2	3	3	3	3	3	3	3	3	2	3	3	2	2	2	3	2	2
1775	1	1	2	3	3	3	3	2	2	2	2	2	3	2	2	2	2	2	3	3	1	1	1	3
1776	5	4	5	3	3	3	3	4	4	4	3	3	4	4	4	4	5	4	3	3	3	3	4	3
1777	2	2	2	4	4	4	4	3	3	3	3	3	4	3	3	3	3	3	3	4	3	4	3	3
1778	5	5	5	2	1	2	2	3	3	3	3	3	3	3	3	3	3	3	2	2	3	2	3	3
1779	3	2	3	3	3	3	3	3	3	3	3	3	3	3	3	3	2	3	3	3	3	3	3	3
1780	4	4	4	3	2	3	3	3	3	3	3	4	4	3	4	3	4	3	3	3	3	3	4	3
1781	2	2	2	4	5	4	4	3	3	4	4	3	4	4	4	4	4	4	4	4	4	4	4	4
1782	1	1	1	3	2	3	2	2	2	2	2	2	2	2	2	2	3	2	2	2	3	3	1	2
1783	2	3	3	1	1	2	2	2	2	2	2	2	3	2	2	2	3	2	2	2	2	2	2	2
1784	4	5	4	5	5	4	4	4	4	4	4	4	4	4	4	3	4	4	5	4	5	4	5	4
1785	4	4	4	5	5	5	5	4	5	5	5	5	5	4	4	4	4	4	5	5	5	4	4	5
1786	2	2	2	4	4	4	4	3	3	3	3	3	3	3	3	3	2	3	3	4	4	3	3	3
1787	4	5	4	3	3	3	3	4	3	4	3	4	4	4	4	3	4	4	3	3	3	3	3	4
1788	3	4	3	4	4	4	4	4	4	4	4	4	4	4	4	4	4	4	4	4	5	4	4	4
1789	4	4	4	3	3	3	3	4	4	3	3	4	4	3	4	4	4	3	3	3	4	3	4	3
1790	2	2	2	4	4	4	4	3	3	3	3	3	3	3	3	3	2	3	3	4	4	3	3	3
1791	2	2	2	3	3	3	3	3	3	2	3	3	3	2	3	2	3	2	3	3	3	2	3	3
1792	5	5	4	3	3	3	3	4	4	4	4	4	4	3	4	4	3	4	3	3	4	3	4	4
1793	4	4	4	3	3	3	3	4	4	4	4	4	4	4	4	4	4	3	3	3	4	4	4	3
1794	5	4	4	3	3	3	3	4	4	3	3	4	4	4	4	3	4	3	3	3	3	4	3	3
1795	2	2	2	2	2	2	2	2	2	2	2	2	2	2	2	1	2	2	2	2	2	2	2	2
1796	3	3	3	3	2	3	3	3	3	3	3	3	3	3	3	3	3	3	2	3	3	3	2	3
1797	2	2	2	3	3	3	3	2	3	2	3	3	3	3	3	3	3	3	3	3	3	2	3	3
1798	3	3	3	4	4	4	4	4	3	4	4	4	4	4	4	4	4	4	4	4	3	4	4	5
1799	2	2	3	3	2	4	3	3	3	2	3	3	2	3	3	4	3	2	3	3	3	3	3	3
1800	4	4	4	2	2	2	2	3	3	3	3	3	3	4	3	3	3	3	3	3	3	3	3	3
1801	3	3	3	3	2	3	3	3	3	3	3	4	3	3	3	3	3	3	3	3	3	3	3	3
1802	1	2	1	4	3	4	3	3	2	3	3	3	3	3	3	2	3	3	3	3	3	2	2	3
1803	1	2	1	4	4	4	3	3	3	3	3	3	3	3	3	3	4	3	3	3	3	3	3	3
1804	2	3	2	4	5	4	4	3	3	3	3	4	3	3	3	3	3	3	4	4	4	3	4	4
1805	4	5	4	4	4	4	4	4	4	4	4	4	4	4	4	4	4	4	4	4	4	4	4	4
1806	3	3	3	4	4	4	4	4	4	4	4	4	4	4	4	3	4	4	4	4	4	3	4	4
1807	3	3	3	4	4	3	3	3	3	3	3	4	3	3	3	3	3	3	3	3	2	3	3	3
1808	2	2	2	3	3	3	3	2	3	3	3	3	3	3	3	2	3	3	3	3	3	3	3	2
1809	1	2	1	3	3	3	3	2	2	2	2	3	2	2	2	2	3	2	3	3	2	2	2	2
1810	5	5	5	4	4	4	4	5	4	4	5	5	5	4	4	5	5	5	4	4	4	4	5	5
1811	2	2	2	3	3	3	3	2	2	3	3	3	2	3	2	3	3	2	2	3	2	3	2	3
1812	3	3	3	3	3	3	3	3	3	3	3	3	3	3	3	3	3	3	3	3	4	4	3	3
1813	1	1	1	2	2	2	2	2	1	2	1	2	2	2	2	1	2	2	2	1	2	2	1	2
1814	3	3	3	5	4	5	4	4	4	4	4	4	4	4	4	4	4	4	5	5	4	4	4	5
1815	2	2	3	4	4	4	4	3	3	3	3	3	4	4	3	4	3	3	3	3	3	3	3	4
1816	5	5	5	3	2	3	3	4	4	3	4	4	3	4	4	4	3	4	3	3	4	4	3	4
1817	1	1	2	3	3	3	3	2	2	2	2	3	2	2	2	2	2	3	3	2	2	3	2	2
1818	4	4	4	2	2	2	2	3	3	3	3	3	3	3	3	2	2	3	3	3	3	3	3	3
1819	2	2	2	5	5	5	4	4	4	4	4	4	4	4	4	3	5	4	4	4	4	3	4	4
1820	5	5	5	3	3	3	3	4	4	3	3	4	4	4	4	4	3	3	3	3	4	4	4	3
1821	4	4	4	4	4	4	4	4	4	4	4	5	4	4	4	3	4	4	4	4	4	5	4	4
1822	5	5	5	4	4	4	4	4	4	4	4	4	4	4	4	4	4	4	4	4	5	3	4	4
1823	2	2	2	3	3	3	3	3	2	3	3	3	3	2	3	3	3	3	3	3	3	4	3	3
1824	5	4	5	4	5	4	4	4	4	4	4	4	4	4	4	4	4	4	4	4	4	5	3	4
1825	4	5	4	3	2	3	3	4	3	3	3	4	4	4	3	3	4	3	3	3	4	3	3	3
1826	4	3	4	3	3	3	3	3	3	3	3	4	3	3	3	3	5	3	3	3	3	3	3	4
1827	5	5	5	3	3	3	3	4	4	4	4	4	4	4	4	4	4	4	4	3	5	3	4	5
1828	3	3	3	3	2	4	3	3	3	3	3	3	3	3	3	3	2	3	3	3	3	3	4	3
1829	2	3	3	4	4	4	4	3	3	3	3	3	3	3	3	3	3	3	4	3	4	2	2	2
1830	3	3	3	4	4	4	4	3	4	4	4	4	4	4	4	3	3	3	4	4	4	3	3	4
1831	2	2	2	2	2	3	2	2	2	2	2	2	2	2	2	2	3	2	2	2	2	2	2	2
1832	4	4	4	4	4	3	4	4	4	4	4	4	3	4	4	4	4	4	4	4	5	3	5	4
1833	2	2	2	3	2	3	3	2	3	2	2	2	3	2	2	2	2	2	3	3	3	1	2	2
1834	3	2	3	3	3	3	3	3	3	3	3	3	3	3	3	2	3	3	3	3	3	3	3	3
1835	3	3	3	3	3	2	3	3	3	3	3	3	3	3	3	3	3	3	3	3	2	3	3	3
1836	3	3	3	2	2	2	2	2	3	2	2	3	2	2	2	3	2	2	2	2	2	3	2	2
1837	1	1	1	3	3	3	3	2	2	2	2	3	2	2	2	2	3	2	2	2	3	2	3	2
1838	4	4	4	4	3	4	4	4	4	4	4	4	4	4	4	4	4	4	4	4	4	5	5	5
1839	1	1	1	2	2	2	2	2	2	2	2	2	2	2	2	1	2	2	2	2	2	2	1	2
1840	1	2	1	4	4	3	3	2	2	3	3	3	3	3	2	3	3	2	3	3	3	1	3	3
1841	2	2	2	2	2	2	2	2	2	2	2	3	2	2	2	2	2	3	2	2	3	3	2	2
1842	3	4	3	1	1	1	2	2	2	2	2	3	2	2	3	3	2	2	1	1	2	2	2	2
1843	3	3	3	3	2	4	3	3	3	3	3	3	3	4	3	3	2	3	3	3	3	3	2	3
1844	3	3	3	3	3	3	3	3	3	3	3	3	3	3	2	3	2	3	3	3	4	2	3	3
1845	5	5	5	3	3	4	4	4	4	4	3	4	4	3	4	3	3	4	4	3	3	3	4	3
1846	3	2	3	2	2	2	2	2	2	2	2	2	3	3	2	3	2	2	2	2	3	2	2	2
1847	5	5	5	4	3	3	4	4	4	4	4	4	4	4	4	4	3	4	4	4	5	4	4	4
1848	3	3	3	5	5	5	5	4	4	4	5	4	4	4	4	4	4	4	4	5	5	5	4	4
1849	2	2	3	3	3	3	3	3	3	3	3	3	3	3	3	2	3	3	3	3	3	3	4	3
1850	3	3	3	3	4	3	3	3	3	3	3	3	3	3	3	4	3	3	3	3	4	3	3	4
1851	3	3	3	4	4	3	4	3	3	3	3	3	3	3	3	3	3	3	4	3	4	3	3	4
1852	4	3	4	2	2	3	3	3	3	3	3	3	3	3	3	3	3	3	3	3	3	3	3	3
1853	3	3	3	3	3	4	3	3	3	3	3	3	3	3	3	3	3	3	3	3	3	3	3	3
1854	4	4	4	3	3	3	3	3	4	4	4	4	4	4	4	4	4	4	4	3	4	4	4	4
1855	4	4	4	4	4	3	4	4	4	4	4	5	4	4	4	4	4	4	4	4	5	4	4	4
1856	4	4	4	2	2	2	2	3	3	3	3	3	3	2	3	3	4	4	2	2	2	4	3	3
1857	4	4	3	3	3	3	3	3	3	3	3	3	3	3	4	3	3	3	3	3	3	3	3	5
1858	3	3	3	3	3	3	3	3	3	3	3	3	3	3	3	3	4	3	3	3	3	4	3	3
1859	2	3	2	4	4	4	4	3	3	3	4	3	4	3	3	3	3	3	3	3	3	3	3	4
1860	3	3	3	3	3	3	3	3	3	3	3	3	3	3	3	3	3	3	3	3	3	3	4	3
1861	2	2	2	2	2	3	2	2	2	2	2	2	2	2	2	2	2	2	2	2	2	2	1	2
1862	5	5	5	4	4	3	4	4	5	4	4	4	4	4	4	4	5	4	4	4	4	5	4	4
1863	4	4	4	3	2	3	3	3	3	3	3	3	4	3	4	4	4	3	3	3	3	4	3	3
1864	1	1	1	2	1	1	1	1	1	1	1	1	1	1	1	1	1	1	1	1	2	1	1	1
1865	1	1	1	3	3	3	3	2	2	2	2	2	2	3	2	2	2	2	2	2	3	2	2	2
1866	1	1	1	3	2	3	2	2	2	2	2	2	2	2	2	2	2	3	2	2	2	2	2	2
1867	2	2	2	2	2	2	2	2	2	2	2	2	2	2	2	2	2	3	2	2	3	2	2	2
1868	4	3	4	3	3	3	3	3	3	3	3	4	3	3	3	3	4	3	3	3	4	3	3	3
1869	2	2	1	3	3	3	3	2	2	2	3	3	2	3	2	3	3	2	3	2	2	3	2	3
1870	3	2	3	5	4	5	4	4	4	4	4	4	4	4	4	4	3	4	4	5	3	4	4	4
1871	2	2	1	3	2	3	3	2	2	2	2	3	2	2	2	2	2	3	2	2	3	3	2	3
1872	5	5	5	3	3	3	3	4	4	4	4	4	4	4	4	4	3	4	4	3	4	4	3	5
1873	4	4	3	2	2	2	3	3	3	3	3	3	4	3	3	2	3	3	2	3	3	3	2	3
1874	5	5	5	3	3	3	3	4	4	4	4	4	5	4	4	4	4	4	3	3	4	4	3	4
1875	5	5	5	4	3	4	4	5	4	4	4	4	4	4	4	5	5	4	4	4	4	5	4	5
1876	4	4	4	4	5	4	4	4	4	4	4	4	4	4	4	4	3	4	4	4	5	4	4	4
1877	2	3	2	4	3	4	3	3	3	3	3	3	3	3	3	3	3	3	3	3	3	3	3	3
1878	2	3	2	1	1	1	1	2	2	2	1	2	3	1	2	2	2	2	1	1	3	2	2	2
1879	1	1	1	2	2	2	2	2	1	2	2	2	2	2	2	2	2	2	2	2	3	1	2	2
1880	3	3	3	3	3	3	3	3	3	3	3	3	3	3	3	2	2	3	3	3	3	2	3	3
1881	2	2	2	2	2	2	2	2	2	2	2	3	2	2	2	2	2	2	2	2	2	1	2	2
1882	3	3	3	4	4	4	4	4	4	4	4	4	4	4	4	4	3	4	4	4	4	4	4	4
1883	4	4	4	2	2	2	2	3	3	3	3	3	3	3	3	3	2	3	2	3	3	2	3	2
1884	5	5	5	3	2	3	3	4	4	4	4	4	4	4	4	4	3	4	3	3	4	3	4	4
1885	3	3	3	3	3	3	3	3	3	3	3	3	3	3	3	3	3	3	3	2	4	3	3	3
1886	2	2	2	4	4	4	4	3	3	3	3	3	3	3	3	3	2	3	3	3	4	3	2	3
1887	2	3	2	2	2	3	2	2	2	3	2	2	2	2	3	2	2	3	2	2	3	2	2	2
1888	2	3	2	4	4	3	4	3	3	3	3	3	4	4	3	3	4	3	3	3	3	4	3	3
1889	1	1	1	4	4	4	3	3	2	3	3	3	3	4	2	2	4	2	3	3	3	2	3	3
1890	5	5	5	4	4	3	4	4	4	4	4	4	4	4	4	4	4	4	4	4	4	5	4	4
1891	2	2	2	5	5	5	4	3	3	4	4	4	4	4	4	4	4	4	4	4	3	4	4	5
1892	3	3	3	3	3	3	3	3	3	3	3	3	3	3	3	3	4	3	3	3	3	4	3	3
1893	2	2	2	2	2	2	2	2	2	2	2	2	2	2	2	2	2	2	2	2	3	1	2	2
1894	2	1	2	2	2	2	2	2	2	2	2	2	2	2	2	1	2	2	2	2	2	2	1	2
1895	4	5	4	3	3	3	3	4	3	4	4	3	3	4	3	4	4	4	4	3	3	3	4	4
1896	4	3	4	3	3	3	3	3	3	3	3	4	4	3	4	3	3	3	3	3	4	3	3	3
1897	3	3	3	4	4	4	4	4	3	4	4	4	4	4	4	4	3	4	4	4	4	4	5	4
1898	3	4	3	2	2	2	2	3	3	3	2	3	3	3	3	3	2	3	2	2	3	3	3	3
1899	3	4	2	1	1	1	1	2	2	2	2	2	3	2	2	2	3	2	1	2	2	2	2	2
1900	4	4	4	4	4	4	4	4	4	4	4	4	4	4	4	4	4	4	4	4	4	5	4	4
1901	4	3	4	3	2	3	3	3	3	3	3	3	3	3	3	3	3	3	3	3	3	3	3	3
1902	4	4	4	3	3	3	3	4	3	3	3	4	3	3	4	3	5	4	3	3	4	3	3	4
1903	2	1	2	3	4	3	3	3	3	3	3	3	3	3	3	3	3	3	3	3	2	4	3	3
1904	5	4	5	3	3	3	3	4	4	4	4	4	3	4	4	4	3	4	3	3	4	3	5	4
1905	2	3	2	3	3	3	3	3	3	3	3	3	3	3	3	3	3	3	3	3	3	3	3	3
1906	5	5	5	3	2	3	3	4	4	4	3	4	3	4	4	3	4	4	3	3	3	4	4	3
1907	3	3	3	3	3	3	3	3	3	3	3	3	3	3	3	3	3	3	3	3	4	3	3	3
1908	2	2	2	3	3	4	3	3	3	3	3	3	3	3	3	4	3	3	3	3	4	3	3	3
1909	3	3	3	4	4	4	4	4	4	3	4	4	4	4	4	3	4	3	4	3	4	5	3	3
1910	2	2	2	4	3	4	4	3	3	3	3	3	3	3	3	3	4	3	4	3	4	4	4	3
1911	3	2	3	4	3	5	4	3	3	3	4	3	3	4	3	3	4	4	4	4	4	4	4	3
1912	4	4	4	2	2	2	2	3	3	3	3	3	3	3	3	3	3	3	3	2	2	3	3	2
1913	3	3	3	4	3	4	4	3	3	3	3	3	3	3	3	4	4	4	4	3	4	5	3	4
1914	1	1	2	4	4	3	3	3	3	3	3	3	3	3	3	3	2	3	3	3	4	3	2	3
1915	3	4	3	4	3	4	4	4	4	4	4	4	3	4	3	4	4	3	4	3	3	4	3	4
1916	3	3	3	3	2	3	3	3	3	3	3	3	3	3	3	3	2	3	3	3	3	4	3	3
1917	3	3	3	4	3	5	4	4	4	3	3	3	4	4	3	3	4	4	4	4	4	3	3	3
1918	4	4	4	4	4	4	4	4	4	4	4	4	4	4	4	4	4	4	4	4	5	5	4	4
1919	3	3	2	4	4	4	4	3	3	3	4	3	3	4	3	4	3	3	4	4	3	4	5	3
1920	1	2	1	2	3	2	2	2	2	2	2	2	2	2	2	3	1	2	2	2	2	2	3	2
1921	2	2	2	2	1	2	2	2	2	2	2	2	2	2	2	2	2	2	2	1	1	2	2	2
1922	5	4	4	2	2	3	3	3	3	3	3	3	3	3	3	4	3	3	2	2	4	3	3	3
1923	5	5	5	2	1	2	2	3	3	3	3	3	3	3	3	3	2	3	2	2	2	3	2	3
1924	2	2	2	2	2	3	2	2	2	2	2	2	2	2	2	3	2	2	2	2	3	3	2	2
1925	3	3	3	4	4	4	4	4	4	3	4	3	4	4	4	3	4	4	4	4	4	4	4	4
1926	4	4	4	3	2	3	3	3	3	3	3	4	3	3	3	4	4	3	3	3	3	3	3	3
1927	4	4	4	5	4	4	5	4	4	5	4	4	5	4	4	4	5	4	4	5	4	4	4	5
1928	3	3	3	2	1	2	2	2	2	2	2	3	2	2	3	2	3	2	2	2	3	3	3	3
1929	3	3	3	4	4	3	4	3	3	3	3	3	4	3	3	4	4	3	4	3	4	4	4	4
1930	1	1	2	4	5	4	4	3	3	3	3	3	3	3	3	3	2	3	4	4	4	3	3	3
1931	4	4	4	3	4	3	3	3	3	4	3	3	4	3	4	3	3	3	3	3	3	3	3	3
1932	2	3	2	3	3	3	3	3	3	3	3	3	3	3	3	3	3	3	3	3	3	4	3	3
1933	4	4	4	2	2	2	2	3	3	3	3	3	3	3	3	3	3	3	3	2	2	2	3	3
1934	5	5	4	3	2	3	3	4	4	4	3	4	3	4	4	3	4	3	3	3	4	3	4	3
1935	2	2	2	4	4	4	4	3	3	3	4	3	4	4	3	3	4	3	4	4	3	3	4	4
1936	3	3	2	3	2	3	3	3	3	3	3	3	3	3	3	2	2	3	3	3	3	2	3	3
1937	3	2	3	4	4	4	4	3	3	4	4	4	3	4	4	4	4	3	4	3	5	4	3	4
1938	4	4	4	3	4	3	3	4	4	4	4	4	4	4	3	4	4	4	4	3	3	3	3	3
1939	1	1	1	2	2	2	2	2	1	2	2	2	2	2	2	2	3	2	2	1	1	3	1	2
1940	3	3	3	4	4	4	4	3	4	3	4	4	4	4	4	4	4	3	4	4	4	4	4	4
1941	1	1	1	2	2	2	2	2	2	2	2	2	2	2	2	2	1	2	2	2	2	3	1	2
1942	4	4	4	2	2	2	2	3	3	3	3	3	3	3	3	3	3	2	2	2	3	3	3	3
1943	5	5	5	3	3	3	3	4	4	4	4	3	4	5	4	3	5	4	4	3	3	4	4	4
1944	1	1	1	3	2	3	2	2	2	2	2	2	3	2	2	1	2	2	2	2	3	2	2	2
1945	4	4	4	4	5	4	4	4	4	4	4	4	4	4	4	4	5	4	4	4	4	4	5	4
1946	3	2	4	3	3	3	3	3	3	3	3	3	3	3	3	3	4	3	3	3	3	3	4	3
1947	2	2	2	3	3	3	3	3	2	3	2	2	3	3	3	3	2	3	3	3	3	3	3	3
1948	2	2	2	3	4	3	3	3	3	3	3	3	3	3	3	3	3	3	3	3	4	3	3	3
1949	2	3	2	2	2	2	2	2	2	2	2	2	2	2	2	2	2	2	2	2	2	2	1	2
1950	2	3	2	4	4	4	4	3	3	3	3	3	3	3	3	3	3	3	3	3	4	3	4	3
1951	1	1	1	4	4	4	3	3	3	3	3	3	3	3	3	3	3	3	3	3	3	4	3	3
1952	4	5	4	4	3	4	4	4	4	4	4	4	4	4	4	4	4	4	4	4	4	5	4	4
1953	5	5	5	5	5	4	5	5	5	5	5	5	5	5	5	5	5	5	5	5	5	5	5	5
1954	2	2	2	3	3	3	3	2	3	3	3	3	3	2	3	3	3	2	3	3	3	3	3	3
1955	2	2	2	4	4	4	4	3	3	3	3	3	3	3	3	3	3	3	4	3	3	4	3	4
1956	4	4	4	3	3	4	4	4	3	4	4	4	4	4	4	3	4	4	4	3	5	5	4	4
1957	2	2	2	2	2	2	2	2	2	2	2	2	2	2	2	2	2	2	2	2	3	1	2	2
1958	5	5	5	3	2	3	3	4	4	4	4	4	4	3	3	3	4	4	3	3	5	4	4	3
1959	2	2	2	4	3	4	4	3	3	3	3	3	3	3	3	3	3	3	3	3	4	3	3	3
1960	4	3	4	3	3	3	3	3	4	3	3	4	3	4	3	3	3	4	3	3	4	4	3	3
1961	3	3	3	1	1	1	2	2	2	2	2	2	2	2	2	2	3	2	2	1	2	2	2	2
1962	5	5	5	4	4	4	4	4	5	5	4	4	4	4	5	4	4	5	4	4	4	4	4	4
1963	3	3	3	4	4	4	4	3	4	4	4	4	4	4	4	3	3	4	3	4	4	4	4	4
1964	1	1	2	2	2	3	2	2	2	2	2	2	2	2	2	2	2	2	3	2	3	2	2	2
1965	4	3	4	5	5	5	5	4	4	4	5	4	4	5	4	4	5	4	5	4	5	5	5	5
1966	2	2	2	3	3	3	3	2	2	3	3	2	2	2	2	2	3	3	3	3	3	3	3	3
1967	4	4	4	3	4	3	4	4	3	3	3	3	3	3	3	4	4	4	3	3	3	4	3	4
1968	2	2	2	4	4	4	4	3	3	3	3	4	3	3	2	3	4	3	3	3	3	4	3	3
1969	4	3	4	4	4	3	4	4	4	4	4	4	4	4	4	3	4	4	3	3	4	4	4	4
1970	3	3	3	2	3	2	2	3	3	2	2	3	3	2	3	3	3	3	2	2	3	2	3	3
1971	4	4	4	5	4	5	4	4	4	4	4	4	4	4	4	4	4	4	4	4	4	4	3	4
1972	3	3	3	3	3	3	3	3	3	3	3	3	3	4	3	3	3	3	3	3	4	3	3	3
1973	3	3	3	4	4	4	4	3	3	4	4	4	3	3	4	4	4	3	4	4	4	3	4	4
1974	2	2	2	5	4	4	4	3	3	3	4	4	3	3	3	3	4	3	4	4	4	4	4	4
1975	3	3	3	3	3	3	3	3	3	3	3	3	3	3	3	4	3	3	3	2	3	3	3	3
1976	5	4	4	3	2	3	3	4	4	3	4	4	3	3	3	3	5	4	4	3	4	4	3	3
1977	4	4	4	2	2	2	2	3	3	3	2	3	3	3	2	3	3	3	2	2	3	3	3	2
1978	4	4	5	2	3	2	3	3	3	3	3	3	3	3	3	3	3	3	3	2	3	3	3	3
1979	3	3	3	2	2	2	2	3	2	2	2	3	2	3	3	2	3	3	2	2	3	4	2	3
1980	4	4	4	3	3	3	3	4	3	3	3	4	3	3	3	3	4	4	3	3	4	4	3	4
1981	1	1	1	4	4	4	4	3	3	3	3	3	3	3	3	2	4	3	3	4	5	4	3	3
1982	2	2	2	4	4	4	4	3	3	3	3	3	3	4	3	3	3	3	4	4	5	4	3	4
1983	4	4	4	4	4	4	4	4	4	4	4	4	4	4	4	4	3	4	4	4	4	4	3	4
1984	1	1	1	2	2	2	2	2	2	2	2	2	2	2	2	2	1	2	2	2	3	2	2	2
1985	1	2	1	3	3	4	3	2	2	2	3	3	2	2	3	3	3	3	3	3	3	3	3	3
1986	3	3	3	3	2	3	3	3	3	3	3	2	3	3	3	3	2	2	3	3	3	3	3	3
1987	2	2	2	3	3	3	3	3	3	2	3	3	2	3	3	2	3	3	3	3	3	2	3	3
1988	4	4	4	4	4	4	4	4	4	4	4	4	4	4	4	4	3	4	4	4	4	4	4	4
1989	2	2	2	3	2	3	3	2	2	3	3	3	2	3	3	3	2	2	3	3	3	3	2	2
1990	4	3	4	3	3	3	3	3	3	3	3	3	3	3	3	3	2	3	3	3	3	3	3	3
1991	5	5	5	3	3	3	3	4	4	4	4	4	4	4	4	4	4	4	4	3	4	4	4	4
1992	3	3	3	4	4	3	3	3	3	3	3	3	3	3	3	3	4	3	3	3	3	4	3	4
1993	5	5	5	3	3	3	3	4	4	4	4	4	4	4	4	3	5	3	4	3	5	4	5	5
1994	2	2	2	3	3	3	3	3	3	3	3	4	3	3	3	3	3	3	3	3	3	3	3	3
1995	3	3	3	3	4	3	3	3	3	3	3	3	3	3	3	4	3	3	3	3	3	3	3	3
1996	2	3	2	3	3	3	3	3	3	3	3	3	3	2	3	3	2	3	3	4	3	2	3	3
1997	5	4	5	4	4	4	4	4	4	4	4	4	4	4	4	4	4	4	4	4	5	4	4	4
1998	4	4	4	3	3	3	3	3	4	3	3	3	4	4	3	3	3	3	3	3	2	2	2	3
1999	4	4	4	3	3	3	3	4	4	3	3	3	4	4	4	4	4	3	3	3	3	3	3	4
[truncated: 280 more rows]
